# Supplementary material for: Therapeutic interventions for osteoarthritis of the wrist: a systematic review and meta-analysis
Source: F1000Res. 2018 Dec 10;7:1484. Originally published 2018 Sep 18. [Version 2] doi: 10.12688/f1000research.16218.2 (PMC6281017; doi:10.12688/f1000research.16218.2)
Supplement: Extracted study data, available as a RevMan 5 file — RevMan 5 can be downloaded from: https://community.cochrane.org/help/tools-and-software/revman-5/revman-5-download. [file f1000research-7-19026-s0000.tgz]

Archive with 1 entries (1 files):
- ddff77e1-d1fe-47a6-a32a-284d309aa2a7_supp_7_revman_export.rm5
