# Supplementary material for: Therapeutic interventions for osteoarthritis of the wrist: a systematic review and meta-analysis
Source: F1000Res. 2018 Dec 10;7:1484. Originally published 2018 Sep 18. [Version 2] doi: 10.12688/f1000research.16218.2 (PMC6281017; doi:10.12688/f1000research.16218.2)
Supplement: Extracted study data, available as a RevMan 5 file — RevMan 5 can be downloaded from: https://community.cochrane.org/help/tools-and-software/revman-5/revman-5-download. [file f1000research-7-19026-s0000.tgz › ddff77e1-d1fe-47a6-a32a-284d309aa2a7_supp_7_revman_export.rm5]

<?xml version="1.0" encoding="ISO-8859-1" standalone="no"?>
<COCHRANE_REVIEW DESCRIPTION="" DOI="" GROUP_ID="" ID="797018061920143635" MERGED_FROM="" MODIFIED="2018-06-27 16:10:48 +0100" MODIFIED_BY="[Empty name]" REVIEW_NO="" REVMAN_SUB_VERSION="5.3.5 " REVMAN_VERSION="5" SPLIT_FROM="" STAGE="P" STATUS="A" TYPE="INTERVENTION" VERSION_NO="0.0">
<COVER_SHEET MODIFIED="2018-06-19 20:14:36 +0100" MODIFIED_BY="[Empty name]">
<TITLE MODIFIED="2018-06-19 20:14:36 +0100" MODIFIED_BY="[Empty name]">[Intervention] for [health problem]</TITLE>
<CONTACT>
<PERSON ID="????" ROLE="UNKNOWN">
<PREFIX/>
<FIRST_NAME/>
<MIDDLE_INITIALS/>
<LAST_NAME/>
<SUFFIX/>
<POSITION/>
<EMAIL_1/>
<EMAIL_2/>
<URL/>
<MOBILE_PHONE/>
<ADDRESS>
<DEPARTMENT/>
<ORGANISATION/>
<ADDRESS_1/>
<ADDRESS_2/>
<CITY/>
<ZIP/>
<REGION/>
<COUNTRY CODE="NONE">Other</COUNTRY>
<PHONE_1/>
<PHONE_2/>
<FAX_1/>
<FAX_2/>
</ADDRESS>
<FOOTNOTE/>
</PERSON>
</CONTACT>
<CREATORS>
<PERSON ID="????" ROLE="AUTHOR">
<PREFIX/>
<FIRST_NAME/>
<MIDDLE_INITIALS/>
<LAST_NAME/>
<SUFFIX/>
<POSITION/>
<EMAIL_1/>
<EMAIL_2/>
<URL/>
<MOBILE_PHONE/>
<ADDRESS>
<DEPARTMENT/>
<ORGANISATION/>
<ADDRESS_1/>
<ADDRESS_2/>
<CITY/>
<ZIP/>
<REGION/>
<COUNTRY CODE="NONE">Other</COUNTRY>
<PHONE_1/>
<PHONE_2/>
<FAX_1/>
<FAX_2/>
</ADDRESS>
<FOOTNOTE/>
</PERSON>
</CREATORS>
<DATES>
<UP_TO_DATE>
<DATE DAY="" MONTH="" YEAR=""/>
</UP_TO_DATE>
<LAST_SEARCH>
<DATE DAY="" MONTH="" YEAR=""/>
</LAST_SEARCH>
<NEXT_STAGE>
<DATE DAY="" MONTH="" YEAR=""/>
</NEXT_STAGE>
<PROTOCOL_PUBLISHED ISSUE="" YEAR=""/>
<REVIEW_PUBLISHED ISSUE="" YEAR=""/>
<LAST_CITATION_ISSUE ISSUE="" YEAR=""/>
</DATES>
<WHATS_NEW/>
<HISTORY/>
<SOURCES_OF_SUPPORT>
<INTERNAL_SOURCES/>
<EXTERNAL_SOURCES/>
</SOURCES_OF_SUPPORT>
<MESH_TERMS VERIFIED="NO"/>
<KEYWORDS/>
</COVER_SHEET>
<MAIN_TEXT>
<SUMMARY>
<TITLE>[Summary title]</TITLE>
<SUMMARY_BODY>
<P>[Summary text]</P>
</SUMMARY_BODY>
</SUMMARY>
<ABSTRACT>
<ABS_BACKGROUND/>
<ABS_OBJECTIVES/>
<ABS_SEARCH_STRATEGY/>
<ABS_SELECTION_CRITERIA/>
<ABS_DATA_COLLECTION/>
<ABS_RESULTS/>
<ABS_CONCLUSIONS/>
</ABSTRACT>
<BODY>
<BACKGROUND>
<CONDITION/>
<INTERVENTION/>
<THEORY/>
<IMPORTANCE/>
</BACKGROUND>
<OBJECTIVES/>
<METHODS>
<SELECTION_CRITERIA>
<CRIT_STUDIES/>
<CRIT_PARTICIPANTS/>
<CRIT_INTERVENTIONS/>
<CRIT_OUTCOMES>
<CRIT_OUTCOMES_PRIMARY/>
<CRIT_OUTCOMES_SECONDARY/>
</CRIT_OUTCOMES>
</SELECTION_CRITERIA>
<SEARCH_METHODS>
<ELECTRONIC_SEARCHES/>
<OTHER_SEARCHES/>
</SEARCH_METHODS>
<DATA_COLLECTION>
<STUDY_SELECTION/>
<DATA_EXTRACTION/>
<QUALITY_ASSESSMENT/>
<EFFECT_MEASURES/>
<UNIT_OF_ANALYSIS/>
<MISSING_DATA/>
<HETEROGENEITY_ASSESSMENT/>
<BIAS_ASSESSMENT/>
<DATA_SYNTHESIS/>
<SUBGROUP_ANALYSIS/>
<SENSITIVITY_ANALYSIS/>
</DATA_COLLECTION>
</METHODS>
<RESULTS>
<STUDY_DESCRIPTION>
<SEARCH_RESULTS/>
<INCLUDED_STUDIES_DESCR/>
<EXCLUDED_STUDIES_DESCR/>
</STUDY_DESCRIPTION>
<STUDY_QUALITY>
<ALLOCATION/>
<BLINDING/>
<EXCLUSIONS/>
<SELECTIVE_REPORTING/>
<OTHER_BIAS_SOURCES/>
</STUDY_QUALITY>
<INTERVENTION_EFFECTS/>
</RESULTS>
<DISCUSSION>
<SUMMARY_OF_RESULTS/>
<APPLICABILITY_OF_FINDINGS/>
<QUALITY_OF_EVIDENCE/>
<POTENTIAL_BIASES/>
<AGREEMENT/>
</DISCUSSION>
<CONCLUSIONS>
<IMPLICATIONS_PRACTICE/>
<IMPLICATIONS_RESEARCH/>
</CONCLUSIONS>
</BODY>
<ACKNOWLEDGEMENTS/>
<CONFLICT_OF_INTEREST/>
<CONTRIBUTIONS/>
<PRO_REV_DIFF/>
<PUBLIC_NOTES/>
</MAIN_TEXT>
<STUDIES_AND_REFERENCES>
<STUDIES>
<INCLUDED_STUDIES>
<STUDY DATA_SOURCE="PUB" ID="STD-Aita-2016" NAME="Aita 2016" YEAR="2016">
<REFERENCE PRIMARY="NO" TYPE="JOURNAL_ARTICLE">
<AU>Aita, Marcio Aurelio; Nakano, Edison Kenji; Schaffhausser, Henrique de Lazari; Fukushima, Walter Yoshinori; Fujiki, Edison Noboru</AU>
<TI>Randomized clinical trial between proximal row carpectomy and the four-corner fusion for patients with stage II SNAC()</TI>
<SO>Revista Brasileira de Ortopedia</SO>
<YR>2016</YR>
<VL>51</VL>
<NO>5</NO>
<PG>574-582</PG>
<IDENTIFIERS>
<IDENTIFIER TYPE="DOI" VALUE="10.1016/j.rboe.2016.08.008"/>
</IDENTIFIERS>
</REFERENCE>
<IDENTIFIERS/>
</STUDY>
<STUDY DATA_SOURCE="PUB" ID="STD-Bisneto-2011" NAME="Bisneto 2011" YEAR="2011">
<REFERENCE PRIMARY="NO" TYPE="JOURNAL_ARTICLE">
<AU>Bisneto, E. N.; Freitas, M. C.; Paula, E. J.; Mattar, R., Jr.; Zumiotti, A. V.</AU>
<TI>Comparison between proximal row carpectomy and four-corner fusion for treating osteoarthrosis following carpal trauma: a prospective randomized study</TI>
<SO>Clinics (sao paulo, brazil)</SO>
<YR>2011</YR>
<VL>66</VL>
<NO>1</NO>
<PG>51-5</PG>
<IDENTIFIERS>
<IDENTIFIER TYPE="DOI" VALUE=""/>
</IDENTIFIERS>
</REFERENCE>
<IDENTIFIERS/>
</STUDY>
<STUDY DATA_SOURCE="PUB" ID="STD-Thiele-2009" NAME="Thiele 2009" YEAR="2009">
<REFERENCE PRIMARY="NO" TYPE="JOURNAL_ARTICLE">
<AU>Thiele, J.; Nimmo, R.; Rowell, W.; Quinn, S.; Jones, G.</AU>
<TI>A randomized single blind crossover trial comparing leather and commercial wrist splints for treating chronic wrist pain in adults</TI>
<SO>BMC musculoskeletal disorders</SO>
<YR>2009</YR>
<VL>10 (1) (no pagination)</VL>
<NO>129</NO>
<IDENTIFIERS>
<IDENTIFIER TYPE="DOI" VALUE=""/>
</IDENTIFIERS>
</REFERENCE>
<IDENTIFIERS/>
</STUDY>
</INCLUDED_STUDIES>
<EXCLUDED_STUDIES>
<STUDY DATA_SOURCE="PUB" ID="STD-Bolano-1993" NAME="Bolano 1993" YEAR="1993">
<REFERENCE PRIMARY="NO" TYPE="JOURNAL_ARTICLE">
<AU>Bolano, L. E.; Green, D. P.</AU>
<TI>Wrist arthrodesis in post-traumatic arthritis: a comparison of two methods</TI>
<SO>Journal of Hand Surgery - American Volume</SO>
<YR>1993</YR>
<VL>18</VL>
<NO>5</NO>
<PG>786-91</PG>
<IDENTIFIERS>
<IDENTIFIER TYPE="DOI" VALUE=""/>
</IDENTIFIERS>
</REFERENCE>
<IDENTIFIERS/>
</STUDY>
<STUDY DATA_SOURCE="PUB" ID="STD-Gaspar-2018" NAME="Gaspar 2018" YEAR="2018">
<REFERENCE PRIMARY="NO" TYPE="JOURNAL_ARTICLE">
<AU>Gaspar, M. P.; Pham, P. P.; Pankiw, C. D.; Jacoby, S. M.; Shin, E. K.; Osterman, A. L.; Kane, P. M.</AU>
<TI>Mid-term outcomes of routine proximal row carpectomy compared with proximal row carpectomy with dorsal capsular interposition arthroplasty for the treatment of late-stage arthropathy of the wrist</TI>
<SO>Bone &amp; Joint Journal</SO>
<YR>2018</YR>
<VL>100-B</VL>
<NO>2</NO>
<PG>197-204</PG>
<IDENTIFIERS>
<IDENTIFIER TYPE="DOI" VALUE=""/>
</IDENTIFIERS>
</REFERENCE>
<IDENTIFIERS/>
</STUDY>
<STUDY DATA_SOURCE="PUB" ID="STD-Kjeken-1995" NAME="Kjeken 1995" YEAR="1995">
<REFERENCE PRIMARY="NO" TYPE="JOURNAL_ARTICLE">
<AU>Kjeken, I.; Moller, G.; Kvien, T. K.</AU>
<TI>Use of commercially produced elastic wrist orthoses in chronic arthritis: a controlled study</TI>
<SO>Arthritis care &amp; research</SO>
<YR>1995</YR>
<VL>8</VL>
<NO>2</NO>
<PG>108-13</PG>
<IDENTIFIERS>
<IDENTIFIER TYPE="DOI" VALUE=""/>
</IDENTIFIERS>
</REFERENCE>
<IDENTIFIERS/>
</STUDY>
<STUDY DATA_SOURCE="PUB" ID="STD-Krakauer-1994" NAME="Krakauer 1994" YEAR="1994">
<REFERENCE PRIMARY="NO" TYPE="JOURNAL_ARTICLE">
<AU>Krakauer, J. D.; Bishop, A. T.; Cooney, W. P.</AU>
<TI>Surgical treatment of scapholunate advanced collapse</TI>
<SO>Journal of Hand Surgery - American Volume</SO>
<YR>1994</YR>
<VL>19</VL>
<NO>5</NO>
<PG>751-9</PG>
<IDENTIFIERS>
<IDENTIFIER TYPE="DOI" VALUE=""/>
</IDENTIFIERS>
</REFERENCE>
<IDENTIFIERS/>
</STUDY>
<STUDY DATA_SOURCE="PUB" ID="STD-Marcuzzi-2014" NAME="Marcuzzi 2014" YEAR="2014">
<REFERENCE PRIMARY="NO" TYPE="JOURNAL_ARTICLE">
<AU>Marcuzzi, A.; Ozben, H.; Russomando, A.</AU>
<TI>Treatment of scaphotrapezial trapezoidal osteoarthritis with resection of the distal pole of the scaphoid</TI>
<SO>Acta Orthopaedica et Traumatologica Turcica</SO>
<YR>2014</YR>
<VL>48</VL>
<NO>4</NO>
<PG>431-6</PG>
<IDENTIFIERS>
<IDENTIFIER TYPE="DOI" VALUE=""/>
</IDENTIFIERS>
</REFERENCE>
<IDENTIFIERS/>
</STUDY>
<STUDY DATA_SOURCE="PUB" ID="STD-Mulford-2009" NAME="Mulford 2009" YEAR="2009">
<REFERENCE PRIMARY="NO" TYPE="JOURNAL_ARTICLE">
<AU>Mulford, J. S.; Ceulemans, L. J.; Nam, D.; Axelrod, T. S.</AU>
<TI>Proximal row carpectomy vs four corner fusion for scapholunate (Slac) or scaphoid nonunion advanced collapse (Snac) wrists: a systematic review of outcomes</TI>
<SO>Journal of Hand Surgery: European Volume</SO>
<YR>2009</YR>
<VL>34</VL>
<NO>2</NO>
<PG>256-63</PG>
<IDENTIFIERS>
<IDENTIFIER TYPE="DOI" VALUE=""/>
</IDENTIFIERS>
</REFERENCE>
<IDENTIFIERS/>
</STUDY>
<STUDY DATA_SOURCE="PUB" ID="STD-Oh-2018" NAME="Oh 2018" YEAR="2018">
<REFERENCE PRIMARY="NO" TYPE="JOURNAL_ARTICLE">
<AU>Oh, W. T.; Kang, H. J.; Chun, Y. M.; Koh, I. H.; An, H. M.; Choi, Y. R.</AU>
<TI>Arthroscopic Wafer Procedure Versus Ulnar Shortening Osteotomy as a Surgical Treatment for Idiopathic Ulnar Impaction Syndrome</TI>
<SO>Arthroscopy</SO>
<YR>2018</YR>
<VL>34</VL>
<NO>2</NO>
<PG>421-430</PG>
<IDENTIFIERS>
<IDENTIFIER TYPE="DOI" VALUE=""/>
</IDENTIFIERS>
</REFERENCE>
<IDENTIFIERS/>
</STUDY>
<STUDY DATA_SOURCE="PUB" ID="STD-Pauchard-2014" NAME="Pauchard 2014" YEAR="2014">
<REFERENCE PRIMARY="NO" TYPE="JOURNAL_ARTICLE">
<AU>Pauchard, N.; Lecoanet-Strugarek, C.; Segret, J.; De Gasperi, M.; Dap, F.; Dautel, G.</AU>
<TI>Dorsal locking plates versus staples in four-corner fusion: a comparative clinical and radiological study</TI>
<SO>Orthopaedics &amp; traumatology, surgery &amp; research</SO>
<YR>2014</YR>
<VL>100</VL>
<NO>6</NO>
<PG>593-7</PG>
<IDENTIFIERS>
<IDENTIFIER TYPE="DOI" VALUE=""/>
</IDENTIFIERS>
</REFERENCE>
<IDENTIFIERS/>
</STUDY>
<STUDY DATA_SOURCE="PUB" ID="STD-Shainhouse-2011" NAME="Shainhouse 2011" YEAR="2011">
<REFERENCE PRIMARY="NO" TYPE="JOURNAL_ARTICLE">
<AU>Shainhouse, J.; Patrick, J.; Argoff, C.</AU>
<TI>Open-label, open-ended study of the safety of diclofenac topical solution for management of osteoarthritis: Characterization of application-site adverse events</TI>
<SO>Osteoarthritis and cartilage</SO>
<YR>2011</YR>
<VL>1)</VL>
<PG>S231</PG>
<IDENTIFIERS>
<IDENTIFIER TYPE="DOI" VALUE=""/>
</IDENTIFIERS>
</REFERENCE>
<IDENTIFIERS/>
</STUDY>
<STUDY DATA_SOURCE="PUB" ID="STD-Smet-2014" NAME="Smet 2014" YEAR="2014">
<REFERENCE PRIMARY="NO" TYPE="JOURNAL_ARTICLE">
<AU>Smet, L. D.; Vandenberghe, L.; Degreef, I.</AU>
<TI>Ulnar Impaction Syndrome: Ulnar Shortening vs. Arthroscopic Wafer Procedure</TI>
<SO>Journal of Wrist Surgery</SO>
<YR>2014</YR>
<VL>3</VL>
<NO>2</NO>
<PG>98-100</PG>
<IDENTIFIERS>
<IDENTIFIER TYPE="DOI" VALUE=""/>
</IDENTIFIERS>
</REFERENCE>
<IDENTIFIERS/>
</STUDY>
<STUDY DATA_SOURCE="PUB" ID="STD-Tham-2016" NAME="Tham 2016" YEAR="2016">
<REFERENCE PRIMARY="NO" TYPE="JOURNAL_ARTICLE">
<AU>Tham, Stephen; Chan, Simon; Harvey, Jason; Sikora, Sheena</AU>
<TI>SLAC 2 Wrist: A Randomized Controlled Trial of Four-corner Fusion and Radioscapholunate Fusion</TI>
<SO>Journal of hand surgery</SO>
<YR>2016</YR>
<VL>41</VL>
<NO>9</NO>
<PG>S35-S36</PG>
<IDENTIFIERS>
<IDENTIFIER TYPE="DOI" VALUE="10.1016/j.jhsa.2016.07.066"/>
</IDENTIFIERS>
</REFERENCE>
<IDENTIFIERS/>
</STUDY>
<STUDY DATA_SOURCE="PUB" ID="STD-Vandenberghe-2012" NAME="Vandenberghe 2012" YEAR="2012">
<REFERENCE PRIMARY="NO" TYPE="JOURNAL_ARTICLE">
<AU>Vandenberghe, L.; Degreef, I.; Didden, K.; Moermans, A.; Koorneef, P.; De Smet, L.</AU>
<TI>Ulnar shortening or arthroscopic wafer resection for ulnar impaction syndrome</TI>
<SO>Acta Orthopaedica Belgica</SO>
<YR>2012</YR>
<VL>78</VL>
<NO>3</NO>
<PG>323-6</PG>
<IDENTIFIERS>
<IDENTIFIER TYPE="DOI" VALUE=""/>
</IDENTIFIERS>
</REFERENCE>
<IDENTIFIERS/>
</STUDY>
<STUDY DATA_SOURCE="PUB" ID="STD-Weitoft-2003" NAME="Weitoft 2003" YEAR="2003">
<REFERENCE PRIMARY="NO" TYPE="JOURNAL_ARTICLE">
<AU>Weitoft, T.; Ronnblom, L.</AU>
<TI>Randomised controlled study of postinjection immobilisation after intra-articular glucocorticoid treatment for wrist synovitis</TI>
<SO>Annals of the rheumatic diseases</SO>
<YR>2003</YR>
<VL>62</VL>
<NO>10</NO>
<PG>1013-5</PG>
<IDENTIFIERS>
<IDENTIFIER TYPE="DOI" VALUE=""/>
</IDENTIFIERS>
</REFERENCE>
<IDENTIFIERS/>
</STUDY>
<STUDY DATA_SOURCE="PUB" ID="STD-Wyrick-1995" NAME="Wyrick 1995" YEAR="1995">
<REFERENCE PRIMARY="NO" TYPE="JOURNAL_ARTICLE">
<AU>Wyrick, Jd; Stern, Pj; Kiefhaber, Tr</AU>
<TI>Motion-preserving procedures in the treatment of scapholunate advanced collapse wrist: proximal row carpectomy versus four-corner arthrodesis</TI>
<SO>Journal of hand surgery</SO>
<YR>1995</YR>
<VL>20</VL>
<NO>6</NO>
<PG>965-970</PG>
<IDENTIFIERS>
<IDENTIFIER TYPE="DOI" VALUE="10.1016/S0363-5023%2805%2980144-3"/>
</IDENTIFIERS>
</REFERENCE>
<IDENTIFIERS/>
</STUDY>
<STUDY DATA_SOURCE="PUB" ID="STD-Xie-1999" NAME="Xie 1999" YEAR="1999">
<REFERENCE PRIMARY="NO" TYPE="JOURNAL_ARTICLE">
<AU>Xie, X. P.; Yang, Z. M.; Huang, F. G.</AU>
<TI>[Comparative study of the late results between two types of operations in the treatment of old derangement of distal radio-ulnar joint]</TI>
<SO>Chung-Kuo Hsiu Fu Chung Chien Wai Ko Tsa Chih/Chinese Journal of Reparative &amp; Reconstructive Surgery</SO>
<YR>1999</YR>
<VL>13</VL>
<NO>2</NO>
<PG>68-71</PG>
<IDENTIFIERS>
<IDENTIFIER TYPE="DOI" VALUE=""/>
</IDENTIFIERS>
</REFERENCE>
<IDENTIFIERS/>
</STUDY>
</EXCLUDED_STUDIES>
<AWAITING_STUDIES/>
<ONGOING_STUDIES/>
</STUDIES>
<OTHER_REFERENCES>
<ADDITIONAL_REFERENCES/>
<OTHER_VERSIONS_REFERENCES/>
<PENDING_REFERENCES/>
</OTHER_REFERENCES>
</STUDIES_AND_REFERENCES>
<CHARACTERISTICS_OF_STUDIES MODIFIED="2018-06-27 16:10:46 +0100" MODIFIED_BY="[Empty name]">
<CHARACTERISTICS_OF_INCLUDED_STUDIES MODIFIED="2018-06-27 16:10:46 +0100" MODIFIED_BY="[Empty name]" SORT_BY="STUDY" USER_DEF_1_ENABLED="YES" USER_DEF_1_NAME="Identification" USER_DEF_2_ENABLED="NO" USER_DEF_3_ENABLED="NO">
<INCLUDED_CHAR STUDY_ID="STD-Aita-2016">
<CHAR_METHODS>
<P>
<B>Study design:</B> Randomized controlled trial</P>
<P>
<B>Study grouping:</B> Parallel group</P>
</CHAR_METHODS>
<CHAR_PARTICIPANTS>
<P>
<B>Baseline Characteristics</B>
</P>
<P>Proximal row carpectomy</P>
<UL>
<LI>
<I>age</I>: 32.38 (9.39) </LI>
<LI>
<I>sex</I>: 12 M 1 F </LI>
<LI>
<I>time to follow up (months)</I>: 74 (3.37) </LI>
</UL>
<P>Four corner fusion</P>
<UL>
<LI>
<I>age</I>: 40.43 (8.94) </LI>
<LI>
<I>sex</I>: 12 M 2F </LI>
<LI>
<I>time to follow up (months)</I>: 74.21 (2.79) </LI>
</UL>
<P>Overall</P>
<UL>
<LI>
<I>age</I>: 36.41 </LI>
<LI>
<I>sex</I>: 24M, 3F </LI>
<LI>
<I>time to follow up (months)</I>: 73.6 </LI>
</UL>
<P>
<B>Included criteria:</B> Inclusion criteria were adult patients aged 18&#8211;60years, of both genders, with clinical and imaging diagnosis of SNAC in stage II</P>
<P>
<B>Excluded criteria:</B> Patients with associated wrist diseases, such as bone metabolic diseases, or who had undergone any prior surgical procedure ,or those who had bilateral conditions on the wrists</P>
<P>
<B>Pretreatment:</B> Apart from age none assessed, Group B was on average 8 years older</P>
</CHAR_PARTICIPANTS>
<CHAR_INTERVENTIONS>
<P>
<B>Intervention Characteristics</B>
</P>
<P>Proximal row carpectomy</P>
<UL>
<LI>
<I>Surgery</I>: Dorsal and oblique surgical approach, using the base of the second metacarpalBone and the distal radioulnar joint, was the same for both groups. A single transverse opening of the dorsal capsule was made; a flap was created to contour the head of the capitate. At that moment, proximal carpectomy was made with the removal of the scaphoid, lunate, and triquetrum. A radius styloidectomy, of at most 2 mm, was mandatory. Then, the dorsal capsule was interposed and the flap was sutured in the palmar capsule, followed by sutures of the planes and skin. Subsequently, postoperative fluoroscopy and radiographs of the wrist were made for post-operative control. </LI>
<LI>
<I>Post op</I>: Plaster cast for 1 week. Then monthly raidographic and clinical review under hand therapists. </LI>
</UL>
<P>Four corner fusion</P>
<UL>
<LI>
<I>Surgery</I>: Dorsal and oblique surgical approach, using the base of the second metacarpal bone and the distal radioulnar joint. They underwent two dorsal arthrotomies, one for resection of the scaphoid bone and the other for fixation of the four corners. After the removal of the scaphoid bone and the preparation of the graft of the same bone, the four corners were opened. At this point, a thick cavity of similar thickness to carpal bones was created in the center of the four corners, where the scaphoid graft was placed. The four corners were prepared with a special mill provided by the manufacturer. The lunate and triquetrum were appropriately reduced with provisional Kirschner wires. All four bones (lunate, capitate, hamate, and triquetrum) were stabilized with a special plate (conventional carpal button� by SBI�, or blocked carpal button by Biotech�) and screws. For completion of the procedure, wrist fluoroscopy and radio-graphy were performed to assess the position of the implant and screws. </LI>
<LI>
<I>Post op</I>: Plaster cast for 1 week. Then monthly raidographic and clinical review under hand therapists. </LI>
</UL>
</CHAR_INTERVENTIONS>
<CHAR_OUTCOMES>
<P>
<I>DASH</I>
</P>
<UL>
<LI>
<B>Outcome type</B>: ContinuousOutcome</LI>
<LI>
<B>Reporting</B>: Fully reported</LI>
<LI>
<B>Direction</B>: Lower is better</LI>
<LI>
<B>Data value</B>: Endpoint</LI>
</UL>
<P>
<I>VAS</I>
</P>
<UL>
<LI>
<B>Outcome type</B>: ContinuousOutcome</LI>
<LI>
<B>Direction</B>: Lower is better</LI>
<LI>
<B>Data value</B>: Endpoint</LI>
</UL>
<P>
<I>Grip strength</I>
</P>
<UL>
<LI>
<B>Outcome type</B>: ContinuousOutcome</LI>
<LI>
<B>Direction</B>: Higher is better</LI>
<LI>
<B>Data value</B>: Endpoint</LI>
</UL>
<P>
<I>Range of movement</I>
</P>
<UL>
<LI>
<B>Outcome type</B>: ContinuousOutcome</LI>
<LI>
<B>Reporting</B>: Fully reported</LI>
<LI>
<B>Direction</B>: Higher is better</LI>
<LI>
<B>Data value</B>: Endpoint</LI>
</UL>
<P>
<I>Adverse events</I>
</P>
<UL>
<LI>
<B>Outcome type</B>: AdverseEvent</LI>
<LI>
<B>Reporting</B>: Fully reported</LI>
<LI>
<B>Direction</B>: Lower is better</LI>
<LI>
<B>Data value</B>: Endpoint</LI>
</UL>
</CHAR_OUTCOMES>
<CHAR_USER_DEF_1>
<P>
<B>Sponsorship source:</B> Self sponsored</P>
<P>
<B>Country:</B> Brazil</P>
<P>
<B>Setting:</B> Tertiary center</P>
<P>
<B>Comments:</B> </P>
<P>
<B>Authors name:</B> Marco Aurelio Aita</P>
<P>
<B>Institution:</B> Hand and Microsurgery Group, Department of Orthopedics and Traumatology, Faculdadede Medicinado ABC, SantoAndr�, SP, Brazil</P>
<P>
<B>Email:</B> marcioaita@me.com</P>
<P>
<B>Address:</B> Hand and Microsurgery Group, Department of Orthopedics and Traumatology, Faculdadede Medicinado ABC, SantoAndr�, SP, Brazil</P>
</CHAR_USER_DEF_1>
<CHAR_NOTES>
<P> <I>Benjamin Dean</I> on 28/05/2018 19:10<BR/> <B>Outcomes</B>
<BR/> adverse eventsone in PRC group - symptomatic radiocarpal OAone in 4 corner group - non union not requiring revision surgery<BR/> <BR/>
</P>
</CHAR_NOTES>
</INCLUDED_CHAR>
<INCLUDED_CHAR STUDY_ID="STD-Bisneto-2011">
<CHAR_METHODS>
<P>
<B>Study design:</B> Randomized controlled trial</P>
<P>
<B>Study grouping:</B> Parallel group</P>
</CHAR_METHODS>
<CHAR_PARTICIPANTS>
<P>
<B>Baseline Characteristics</B>
</P>
<P>Proximal row carpectomy</P>
<UL>
<LI>
<I>age</I>: 43.4 (10.1) </LI>
<LI>
<I>sex</I>: Unknown </LI>
<LI>
<I>time to follow up (months)</I>: 3/6/12 months </LI>
</UL>
<P>Four corner fusion</P>
<UL>
<LI>
<I>age</I>: 42 (10.6) </LI>
<LI>
<I>sex</I>: Unknown </LI>
<LI>
<I>time to follow up (months)</I>: 3/6/12 months </LI>
</UL>
<P>Overall</P>
<UL>
<LI>
<I>age</I>: 42.7 </LI>
<LI>
<I>sex</I>: </LI>
<LI>
<I>time to follow up (months)</I>: 12 </LI>
</UL>
<P>
<B>Included criteria:</B> The inclusion criteria were the presence of wrist osteoar-throsis grade I or II SLAC/SNAC and acceptance of the statement of free and informed consent.</P>
<P>
<B>Excluded criteria:</B> presence of gross deformities in other limbs; rheumatological conditions; infections; involvement of the midcarpal joints, diseased condition in the contralateral wrist and previous fractures of the distal extremity of the radius or the carpal bones. The only other exclusion criterion was patients&#8217; non-attendance at two postoperative functional assessments</P>
<P>
<B>Pretreatment:</B> None documented</P>
</CHAR_PARTICIPANTS>
<CHAR_INTERVENTIONS>
<P>
<B>Intervention Characteristics</B>
</P>
<P>Proximal row carpectomy</P>
<UL>
<LI>
<I>Surgery</I>: Not specified </LI>
<LI>
<I>Post op</I>: Patientswho underwent proximal row carpectomy and those who had four-corner fusion started their rehabilitation with kinesiotherapy and physical means 3 weeks and 2 months after the operation, respectively </LI>
</UL>
<P>Four corner fusion</P>
<UL>
<LI>
<I>Surgery</I>: Not specified </LI>
<LI>
<I>Post op</I>: Patients who underwent proximal row carpectomy and those who had four-corner fusion started their rehabilitation with kinesiotherapy and physical means 3 weeks and 2 months after the operation, respectively </LI>
</UL>
</CHAR_INTERVENTIONS>
<CHAR_OUTCOMES>
<P>
<I>DASH</I>
</P>
<UL>
<LI>
<B>Outcome type</B>: ContinuousOutcome</LI>
</UL>
<P>
<I>VAS</I>
</P>
<UL>
<LI>
<B>Outcome type</B>: ContinuousOutcome</LI>
</UL>
<P>
<I>Grip strength</I>
</P>
<UL>
<LI>
<B>Outcome type</B>: ContinuousOutcome</LI>
</UL>
<P>
<I>Range of movement</I>
</P>
<UL>
<LI>
<B>Outcome type</B>: ContinuousOutcome</LI>
</UL>
<P>
<I>Adverse events</I>
</P>
<UL>
<LI>
<B>Outcome type</B>: AdverseEvent</LI>
<LI>
<B>Direction</B>: Lower is better</LI>
<LI>
<B>Data value</B>: Endpoint</LI>
</UL>
<P>
<I>Jebsen Taylor</I>
</P>
<UL>
<LI>
<B>Outcome type</B>: ContinuousOutcome</LI>
<LI>
<B>Reporting</B>: Fully reported</LI>
<LI>
<B>Direction</B>: Lower is better</LI>
<LI>
<B>Data value</B>: Endpoint</LI>
</UL>
</CHAR_OUTCOMES>
<CHAR_USER_DEF_1>
<P>
<B>Sponsorship source:</B> Self sponsored</P>
<P>
<B>Country:</B> Brazil</P>
<P>
<B>Setting:</B> Department of Orthopedics and Traumatology, Universty of Sao Paolo</P>
<P>
<B>Comments:</B> nil</P>
<P>
<B>Authors name:</B> Edgard Bisneto</P>
<P>
<B>Institution:</B> Department of Orthopedics and Traumatology, Faculdade de Medicina da Universidade de Sa &#771;o Paulo, Sa &#771;o Paulo, Brazil</P>
<P>
<B>Email:</B> edgard.franca@hcnet.usp.b</P>
<P>
<B>Address:</B> Department of Orthopedics and Traumatology, Faculdade de Medicina da Universidade de Sa &#771;o Paulo, Sa &#771;o Paulo, Brazil</P>
</CHAR_USER_DEF_1>
<CHAR_NOTES>
<P> <I>Benjamin Dean</I> on 28/05/2018 19:26<BR/> <B>Outcomes</B>
<BR/> Adverse events1 RSD in fusion group2 RSD and 3 synovitis in PRC group<BR/> <BR/> <I>Benjamin Dean</I> on 28/05/2018 19:32<BR/> <B>Included</B>
<BR/> author emailed for complete outcome data in terms of mean/SD of DASH/VAS etc at all time points<BR/> <BR/> <I>Benjamin Dean</I> on 15/06/2018 17:31<BR/> <B>Included</B>
<BR/> author emailed again<BR/> <BR/>
</P>
</CHAR_NOTES>
</INCLUDED_CHAR>
<INCLUDED_CHAR STUDY_ID="STD-Thiele-2009">
<CHAR_METHODS>
<P>
<B>Study design:</B> Randomized controlled trial</P>
<P>
<B>Study grouping:</B> Crossover</P>
</CHAR_METHODS>
<CHAR_PARTICIPANTS>
<P>
<B>Baseline Characteristics</B>
</P>
<P>Proximal row carpectomy</P>
<UL>
<LI>
<I>age</I>: </LI>
<LI>
<I>sex</I>: </LI>
<LI>
<I>time to follow up (months)</I>: </LI>
</UL>
<P>Four corner fusion</P>
<UL>
<LI>
<I>age</I>: </LI>
<LI>
<I>sex</I>: </LI>
<LI>
<I>time to follow up (months)</I>: </LI>
</UL>
<P>Overall</P>
<UL>
<LI>
<I>age</I>: </LI>
<LI>
<I>sex</I>: </LI>
<LI>
<I>time to follow up (months)</I>: </LI>
</UL>
<P>
<B>Included criteria:</B> chronic wrist pain impairing functional activity</P>
<P>
<B>Excluded criteria:</B> excluded if they were under 18 years of age, had significant comorbidities (i.e. carpal tunnel, primary 1st carpometocarpal joint pain), were seeking compensation, were unable to identify functional restrictions or were likely to require a change in pharmacological management during the trial. Refusal to participate</P>
<P>
<B>Pretreatment:</B> Crossover study</P>
</CHAR_PARTICIPANTS>
<CHAR_INTERVENTIONS>
<P>
<B>Intervention Characteristics</B>
</P>
<P>Proximal row carpectomy</P>
<UL>
<LI>
<I>Surgery</I>: </LI>
<LI>
<I>Post op</I>: </LI>
</UL>
<P>Four corner fusion</P>
<UL>
<LI>
<I>Surgery</I>: </LI>
<LI>
<I>Post op</I>: </LI>
</UL>
</CHAR_INTERVENTIONS>
<CHAR_OUTCOMES>
<P>
<I>DASH</I>
</P>
<UL>
<LI>
<B>Outcome type</B>: ContinuousOutcome</LI>
</UL>
<P>
<I>VAS</I>
</P>
<UL>
<LI>
<B>Outcome type</B>: ContinuousOutcome</LI>
</UL>
<P>
<I>Grip strength</I>
</P>
<UL>
<LI>
<B>Outcome type</B>: ContinuousOutcome</LI>
</UL>
<P>
<I>Range of movement</I>
</P>
<UL>
<LI>
<B>Outcome type</B>: ContinuousOutcome</LI>
</UL>
<P>
<I>Adverse events</I>
</P>
<UL>
<LI>
<B>Outcome type</B>: AdverseEvent</LI>
</UL>
</CHAR_OUTCOMES>
<CHAR_USER_DEF_1>
<P>
<B>Sponsorship source:</B> Self funded</P>
<P>
<B>Country:</B> Australia</P>
<P>
<B>Setting:</B> Tertiary Center</P>
<P>
<B>Comments:</B> </P>
<P>
<B>Authors name:</B> Jill Thiele/Rachel Nimmo</P>
<P>
<B>Institution:</B> Occupational Therapy Department, Royal Hobart Hospital, Hobart, Australia and 2Menzies Research Institute, University of Tasmania, Hobart, Australia</P>
<P>
<B>Email:</B> jill.thiele@dhhs.tas.gov.au</P>
<P>
<B>Address:</B> Occupational Therapy Department, Royal Hobart Hospital, Hobart, Australia and 2Menzies Research Institute, University of Tasmania, Hobart, Australia</P>
</CHAR_USER_DEF_1>
<CHAR_NOTES>
<P> <I>Benjamin Dean</I> on 16/05/2018 21:37<BR/> <B>Included</B>
<BR/> author emailed for data may 9th<BR/> <BR/> <I>Benjamin Dean</I> on 15/06/2018 17:29<BR/> <B>Included</B>
<BR/> author emailed second time<BR/> <BR/>
</P>
</CHAR_NOTES>
</INCLUDED_CHAR>
<FOOTNOTES/>
</CHARACTERISTICS_OF_INCLUDED_STUDIES>
<CHARACTERISTICS_OF_EXCLUDED_STUDIES SORT_BY="STUDY">
<EXCLUDED_CHAR STUDY_ID="STD-Bolano-1993">
<CHAR_REASON_FOR_EXCLUSION>
<P>Wrong study design</P>
</CHAR_REASON_FOR_EXCLUSION>
</EXCLUDED_CHAR>
<EXCLUDED_CHAR STUDY_ID="STD-Gaspar-2018">
<CHAR_REASON_FOR_EXCLUSION>
<P>Wrong study design</P>
</CHAR_REASON_FOR_EXCLUSION>
</EXCLUDED_CHAR>
<EXCLUDED_CHAR STUDY_ID="STD-Kjeken-1995">
<CHAR_REASON_FOR_EXCLUSION>
<P>Wrong patient population</P>
</CHAR_REASON_FOR_EXCLUSION>
</EXCLUDED_CHAR>
<EXCLUDED_CHAR STUDY_ID="STD-Krakauer-1994">
<CHAR_REASON_FOR_EXCLUSION>
<P>Wrong study design</P>
</CHAR_REASON_FOR_EXCLUSION>
</EXCLUDED_CHAR>
<EXCLUDED_CHAR STUDY_ID="STD-Marcuzzi-2014">
<CHAR_REASON_FOR_EXCLUSION>
<P>Wrong study design</P>
</CHAR_REASON_FOR_EXCLUSION>
</EXCLUDED_CHAR>
<EXCLUDED_CHAR STUDY_ID="STD-Mulford-2009">
<CHAR_REASON_FOR_EXCLUSION>
<P>Wrong study design</P>
</CHAR_REASON_FOR_EXCLUSION>
</EXCLUDED_CHAR>
<EXCLUDED_CHAR STUDY_ID="STD-Oh-2018">
<CHAR_REASON_FOR_EXCLUSION>
<P>Wrong study design</P>
</CHAR_REASON_FOR_EXCLUSION>
</EXCLUDED_CHAR>
<EXCLUDED_CHAR STUDY_ID="STD-Pauchard-2014">
<CHAR_REASON_FOR_EXCLUSION>
<P>Wrong study design</P>
</CHAR_REASON_FOR_EXCLUSION>
</EXCLUDED_CHAR>
<EXCLUDED_CHAR STUDY_ID="STD-Shainhouse-2011">
<CHAR_REASON_FOR_EXCLUSION>
<P>Not full study</P>
</CHAR_REASON_FOR_EXCLUSION>
</EXCLUDED_CHAR>
<EXCLUDED_CHAR STUDY_ID="STD-Smet-2014">
<CHAR_REASON_FOR_EXCLUSION>
<P>Wrong study design</P>
</CHAR_REASON_FOR_EXCLUSION>
</EXCLUDED_CHAR>
<EXCLUDED_CHAR STUDY_ID="STD-Tham-2016">
<CHAR_REASON_FOR_EXCLUSION>
<P>Not full study</P>
</CHAR_REASON_FOR_EXCLUSION>
</EXCLUDED_CHAR>
<EXCLUDED_CHAR STUDY_ID="STD-Vandenberghe-2012">
<CHAR_REASON_FOR_EXCLUSION>
<P>Wrong study design</P>
</CHAR_REASON_FOR_EXCLUSION>
</EXCLUDED_CHAR>
<EXCLUDED_CHAR STUDY_ID="STD-Weitoft-2003">
<CHAR_REASON_FOR_EXCLUSION>
<P>Wrong patient population</P>
</CHAR_REASON_FOR_EXCLUSION>
</EXCLUDED_CHAR>
<EXCLUDED_CHAR STUDY_ID="STD-Wyrick-1995">
<CHAR_REASON_FOR_EXCLUSION>
<P>Wrong study design</P>
</CHAR_REASON_FOR_EXCLUSION>
</EXCLUDED_CHAR>
<EXCLUDED_CHAR STUDY_ID="STD-Xie-1999">
<CHAR_REASON_FOR_EXCLUSION>
<P>not english language</P>
</CHAR_REASON_FOR_EXCLUSION>
</EXCLUDED_CHAR>
<FOOTNOTES/>
</CHARACTERISTICS_OF_EXCLUDED_STUDIES>
<CHARACTERISTICS_OF_AWAITING_STUDIES SORT_BY="STUDY" USER_DEF_1_ENABLED="NO" USER_DEF_2_ENABLED="NO" USER_DEF_3_ENABLED="NO">
<FOOTNOTES/>
</CHARACTERISTICS_OF_AWAITING_STUDIES>
<CHARACTERISTICS_OF_ONGOING_STUDIES SORT_BY="STUDY" USER_DEF_1_ENABLED="NO" USER_DEF_2_ENABLED="NO" USER_DEF_3_ENABLED="NO">
<FOOTNOTES/>
</CHARACTERISTICS_OF_ONGOING_STUDIES>
</CHARACTERISTICS_OF_STUDIES>
<QUALITY_ITEMS MODIFIED="2018-06-27 16:10:46 +0100" MODIFIED_BY="[Empty name]">
<QUALITY_ITEM CORE_ITEM="YES" ID="QIT-01" LEVEL="STUDY" MODIFIED="2018-06-27 16:10:46 +0100" MODIFIED_BY="[Empty name]" NO="1">
<NAME>Random sequence generation (selection bias)</NAME>
<DESCRIPTION>
<P>Selection bias (biased allocation to interventions) due to inadequate generation of a randomised sequence</P>
</DESCRIPTION>
<QUALITY_ITEM_DATA>
<QUALITY_ITEM_DATA_ENTRY MODIFIED="2018-06-26 12:27:27 +0100" MODIFIED_BY="[Empty name]" RESULT="YES" STUDY_ID="STD-Aita-2016">
<DESCRIPTION/>
</QUALITY_ITEM_DATA_ENTRY>
<QUALITY_ITEM_DATA_ENTRY MODIFIED="2018-06-27 16:10:46 +0100" MODIFIED_BY="[Empty name]" RESULT="YES" STUDY_ID="STD-Bisneto-2011">
<DESCRIPTION/>
</QUALITY_ITEM_DATA_ENTRY>
<QUALITY_ITEM_DATA_ENTRY RESULT="YES" STUDY_ID="STD-Thiele-2009">
<DESCRIPTION/>
</QUALITY_ITEM_DATA_ENTRY>
</QUALITY_ITEM_DATA>
</QUALITY_ITEM>
<QUALITY_ITEM CORE_ITEM="YES" ID="QIT-02" LEVEL="STUDY" NO="2">
<NAME>Allocation concealment (selection bias)</NAME>
<DESCRIPTION>
<P>Selection bias (biased allocation to interventions) due to inadequate concealment of allocations prior to assignment</P>
</DESCRIPTION>
<QUALITY_ITEM_DATA>
<QUALITY_ITEM_DATA_ENTRY RESULT="UNKNOWN" STUDY_ID="STD-Aita-2016">
<DESCRIPTION>
<P>Judgement Comment: Not reported.</P>
</DESCRIPTION>
</QUALITY_ITEM_DATA_ENTRY>
<QUALITY_ITEM_DATA_ENTRY RESULT="NO" STUDY_ID="STD-Bisneto-2011">
<DESCRIPTION/>
</QUALITY_ITEM_DATA_ENTRY>
<QUALITY_ITEM_DATA_ENTRY RESULT="NO" STUDY_ID="STD-Thiele-2009">
<DESCRIPTION/>
</QUALITY_ITEM_DATA_ENTRY>
</QUALITY_ITEM_DATA>
</QUALITY_ITEM>
<QUALITY_ITEM CORE_ITEM="YES" ID="QIT-03" LEVEL="GROUP" NO="3">
<NAME>Blinding of participants and personnel (performance bias)</NAME>
<DESCRIPTION>
<P>Performance bias due to knowledge of the allocated interventions by participants and personnel during the study</P>
</DESCRIPTION>
<QUALITY_ITEM_DATA_ENTRY_GROUP ID="QIG-03.01" NO="1">
<NAME>All outcomes</NAME>
</QUALITY_ITEM_DATA_ENTRY_GROUP>
<QUALITY_ITEM_DATA>
<QUALITY_ITEM_DATA_ENTRY GROUP_ID="QIG-03.01" RESULT="UNKNOWN" STUDY_ID="STD-Aita-2016">
<DESCRIPTION>
<P>Judgement Comment: Not mentioned.</P>
</DESCRIPTION>
</QUALITY_ITEM_DATA_ENTRY>
<QUALITY_ITEM_DATA_ENTRY GROUP_ID="QIG-03.01" RESULT="UNKNOWN" STUDY_ID="STD-Bisneto-2011">
<DESCRIPTION>
<P>Judgement Comment: No blinding Not commented upon.</P>
</DESCRIPTION>
</QUALITY_ITEM_DATA_ENTRY>
<QUALITY_ITEM_DATA_ENTRY GROUP_ID="QIG-03.01" RESULT="NO" STUDY_ID="STD-Thiele-2009">
<DESCRIPTION/>
</QUALITY_ITEM_DATA_ENTRY>
</QUALITY_ITEM_DATA>
</QUALITY_ITEM>
<QUALITY_ITEM CORE_ITEM="YES" ID="QIT-04" LEVEL="GROUP" MODIFIED="2018-06-27 16:03:29 +0100" MODIFIED_BY="[Empty name]" NO="4">
<NAME>Blinding of outcome assessment (detection bias)</NAME>
<DESCRIPTION>
<P>Detection bias due to knowledge of the allocated interventions by outcome assessors</P>
</DESCRIPTION>
<QUALITY_ITEM_DATA_ENTRY_GROUP ID="QIG-04.01" NO="1">
<NAME>All outcomes</NAME>
</QUALITY_ITEM_DATA_ENTRY_GROUP>
<QUALITY_ITEM_DATA>
<QUALITY_ITEM_DATA_ENTRY GROUP_ID="QIG-04.01" RESULT="YES" STUDY_ID="STD-Aita-2016">
<DESCRIPTION/>
</QUALITY_ITEM_DATA_ENTRY>
<QUALITY_ITEM_DATA_ENTRY GROUP_ID="QIG-04.01" RESULT="UNKNOWN" STUDY_ID="STD-Bisneto-2011">
<DESCRIPTION>
<P>Quote: "months after the surgical procedure. &lt;b&gt;All assessments were made by the same occupational therapist.&lt;/b&gt; Randomization was carried out by"</P>
</DESCRIPTION>
</QUALITY_ITEM_DATA_ENTRY>
<QUALITY_ITEM_DATA_ENTRY GROUP_ID="QIG-04.01" MODIFIED="2018-06-27 16:03:29 +0100" MODIFIED_BY="[Empty name]" RESULT="YES" STUDY_ID="STD-Thiele-2009">
<DESCRIPTION/>
</QUALITY_ITEM_DATA_ENTRY>
</QUALITY_ITEM_DATA>
</QUALITY_ITEM>
<QUALITY_ITEM CORE_ITEM="YES" ID="QIT-05" LEVEL="GROUP" NO="5">
<NAME>Incomplete outcome data (attrition bias)</NAME>
<DESCRIPTION>
<P>Attrition bias due to amount, nature or handling of incomplete outcome data</P>
</DESCRIPTION>
<QUALITY_ITEM_DATA_ENTRY_GROUP ID="QIG-05.01" NO="1">
<NAME>All outcomes</NAME>
</QUALITY_ITEM_DATA_ENTRY_GROUP>
<QUALITY_ITEM_DATA>
<QUALITY_ITEM_DATA_ENTRY GROUP_ID="QIG-05.01" RESULT="UNKNOWN" STUDY_ID="STD-Aita-2016">
<DESCRIPTION>
<P>Judgement Comment: Unable to ascertain reason for exclusions related to the numbers excluded</P>
</DESCRIPTION>
</QUALITY_ITEM_DATA_ENTRY>
<QUALITY_ITEM_DATA_ENTRY GROUP_ID="QIG-05.01" RESULT="NO" STUDY_ID="STD-Bisneto-2011">
<DESCRIPTION>
<P>Judgement Comment: Not mentioned how many were followed up and patients excluded if they did not attend follow up.</P>
</DESCRIPTION>
</QUALITY_ITEM_DATA_ENTRY>
<QUALITY_ITEM_DATA_ENTRY GROUP_ID="QIG-05.01" RESULT="NO" STUDY_ID="STD-Thiele-2009">
<DESCRIPTION/>
</QUALITY_ITEM_DATA_ENTRY>
</QUALITY_ITEM_DATA>
</QUALITY_ITEM>
<QUALITY_ITEM CORE_ITEM="YES" ID="QIT-06" LEVEL="STUDY" NO="6">
<NAME>Selective reporting (reporting bias)</NAME>
<DESCRIPTION>
<P>Reporting bias due to selective outcome reporting</P>
</DESCRIPTION>
<QUALITY_ITEM_DATA>
<QUALITY_ITEM_DATA_ENTRY RESULT="NO" STUDY_ID="STD-Aita-2016">
<DESCRIPTION/>
</QUALITY_ITEM_DATA_ENTRY>
<QUALITY_ITEM_DATA_ENTRY RESULT="NO" STUDY_ID="STD-Bisneto-2011">
<DESCRIPTION/>
</QUALITY_ITEM_DATA_ENTRY>
<QUALITY_ITEM_DATA_ENTRY RESULT="YES" STUDY_ID="STD-Thiele-2009">
<DESCRIPTION/>
</QUALITY_ITEM_DATA_ENTRY>
</QUALITY_ITEM_DATA>
</QUALITY_ITEM>
<QUALITY_ITEM CORE_ITEM="YES" ID="QIT-07" LEVEL="STUDY" MODIFIED="2018-06-19 20:22:17 +0100" MODIFIED_BY="[Empty name]" NO="7">
<NAME>Other bias</NAME>
<DESCRIPTION>
<P>Bias due to problems not covered elsewhere in the table</P>
</DESCRIPTION>
<QUALITY_ITEM_DATA>
<QUALITY_ITEM_DATA_ENTRY RESULT="NO" STUDY_ID="STD-Aita-2016">
<DESCRIPTION/>
</QUALITY_ITEM_DATA_ENTRY>
<QUALITY_ITEM_DATA_ENTRY RESULT="NO" STUDY_ID="STD-Bisneto-2011">
<DESCRIPTION/>
</QUALITY_ITEM_DATA_ENTRY>
<QUALITY_ITEM_DATA_ENTRY MODIFIED="2018-06-19 20:22:17 +0100" MODIFIED_BY="[Empty name]" RESULT="YES" STUDY_ID="STD-Thiele-2009">
<DESCRIPTION/>
</QUALITY_ITEM_DATA_ENTRY>
</QUALITY_ITEM_DATA>
</QUALITY_ITEM>
</QUALITY_ITEMS>
<SOF_TABLES/>
<ADDITIONAL_TABLES/>
<ANALYSES_AND_DATA CALCULATED_DATA="YES" MODIFIED="2018-06-21 19:47:06 +0100" MODIFIED_BY="[Empty name]">
<COMPARISON ID="CMP-001" MODIFIED="2018-06-21 19:47:06 +0100" MODIFIED_BY="[Empty name]" NO="1">
<NAME>Proximal row carpectomy vs Four corner fusion</NAME>
<CONT_OUTCOME CHI2="0.09439453190885522" CI_END="0.8115930602564303" CI_START="-0.2624245879842046" CI_STUDY="95" CI_TOTAL="95" DF="1" EFFECT_MEASURE="SMD" EFFECT_SIZE="0.2745842361361129" ESTIMABLE="YES" I2="0.0" I2_Q="0.0" ID="CMP-001.01" MODIFIED="2018-06-20 15:33:34 +0100" MODIFIED_BY="[Empty name]" NO="1" P_CHI2="0.7586630567750513" P_Q="0.7586630567750513" P_Z="0.3162605363979245" Q="0.09439453190885522" RANDOM="NO" SCALE="2.49" SORT_BY="STUDY" STUDIES="1" SUBGROUPS="YES" SUBGROUP_TEST="YES" TAU2="0.0" TOTALS="YES" TOTAL_1="26" TOTAL_2="28" UNITS="" WEIGHT="100.0" Z="1.0021720116625945">
<NAME>DASH</NAME>
<GROUP_LABEL_1>Proximal row carpectomy</GROUP_LABEL_1>
<GROUP_LABEL_2>Four corner fusion</GROUP_LABEL_2>
<GRAPH_LABEL_1>Favours PRC</GRAPH_LABEL_1>
<GRAPH_LABEL_2>Favours 4 corner fusion</GRAPH_LABEL_2>
<CONT_SUBGROUP CHI2="0.0" CI_END="1.1213270551051004" CI_START="-0.4026693604164796" DF="0" EFFECT_SIZE="0.35932884734431036" ESTIMABLE="YES" I2="0.0" ID="CMP-001.01.01" MODIFIED="2018-06-20 15:26:57 +0100" MODIFIED_BY="[Empty name]" NO="1" P_CHI2="1.0" P_Z="0.3553597617260711" STUDIES="1" TAU2="0.0" TOTAL_1="13" TOTAL_2="14" WEIGHT="49.6655151403857" Z="0.9242431179342454">
<NAME>baseline</NAME>
<CONT_DATA CI_END="1.1213270551051004" CI_START="-0.4026693604164796" EFFECT_SIZE="0.35932884734431036" ESTIMABLE="YES" MEAN_1="99.62" MEAN_2="91.71" ORDER="1" SD_1="24.46" SD_2="18.0" SE="0.3887817397520233" STUDY_ID="STD-Aita-2016" TOTAL_1="13" TOTAL_2="14" WEIGHT="49.6655151403857"/>
</CONT_SUBGROUP>
<CONT_SUBGROUP CHI2="0.0" CI_END="0.9478835294034773" CI_START="-0.56595168556862" DF="0" EFFECT_SIZE="0.19096592191742862" ESTIMABLE="YES" I2="0.0" ID="CMP-001.01.02" NO="2" P_CHI2="1.0" P_Z="0.6209619023941999" STUDIES="1" TAU2="0.0" TOTAL_1="13" TOTAL_2="14" WEIGHT="50.3344848596143" Z="0.49448754465597106">
<NAME>final follow up (74 months)</NAME>
<CONT_DATA CI_END="0.9478835294034773" CI_START="-0.56595168556862" EFFECT_SIZE="0.19096592191742862" ESTIMABLE="YES" MEAN_1="47.62" MEAN_2="45.0" ORDER="1" SD_1="15.47" SD_2="10.93" SE="0.3861895491225952" STUDY_ID="STD-Aita-2016" TOTAL_1="13" TOTAL_2="14" WEIGHT="50.3344848596143"/>
</CONT_SUBGROUP>
</CONT_OUTCOME>
<CONT_OUTCOME CHI2="0.05934018210914461" CI_END="0.3034396904031106" CI_START="-0.7687211657583729" CI_STUDY="95" CI_TOTAL="95" DF="1" EFFECT_MEASURE="SMD" EFFECT_SIZE="-0.23264073767763116" ESTIMABLE="YES" I2="0.0" I2_Q="0.0" ID="CMP-001.02" MODIFIED="2018-06-20 15:16:28 +0100" MODIFIED_BY="[Empty name]" NO="2" P_CHI2="0.8075418674926307" P_Q="0.8075418674926307" P_Z="0.3950149679036955" Q="0.05934018210914461" RANDOM="NO" SCALE="2.87" SORT_BY="STUDY" STUDIES="1" SUBGROUPS="YES" SUBGROUP_TEST="YES" TAU2="0.0" TOTALS="YES" TOTAL_1="26" TOTAL_2="28" UNITS="" WEIGHT="100.0" Z="0.8505579448543343">
<NAME>VAS</NAME>
<GROUP_LABEL_1>Proximal row carpectomy</GROUP_LABEL_1>
<GROUP_LABEL_2>Four corner fusion</GROUP_LABEL_2>
<GRAPH_LABEL_1>Favours PRC</GRAPH_LABEL_1>
<GRAPH_LABEL_2>Favours 4 corner fusion</GRAPH_LABEL_2>
<CONT_SUBGROUP CHI2="0.0" CI_END="0.46027407054176145" CI_START="-1.0594121716119478" DF="0" EFFECT_SIZE="-0.29956905053509314" ESTIMABLE="YES" I2="0.0" ID="CMP-001.02.01" NO="1" P_CHI2="1.0" P_Z="0.439689225561801" STUDIES="1" TAU2="0.0" TOTAL_1="13" TOTAL_2="14" WEIGHT="49.77508739355173" Z="0.7727181225244719">
<NAME>baseline</NAME>
<CONT_DATA CI_END="0.46027407054176145" CI_START="-1.0594121716119478" EFFECT_SIZE="-0.29956905053509314" ESTIMABLE="YES" MEAN_1="7.54" MEAN_2="8.21" ORDER="1" SD_1="2.5" SD_2="1.81" SE="0.3876821855250403" STUDY_ID="STD-Aita-2016" TOTAL_1="13" TOTAL_2="14" WEIGHT="49.77508739355173"/>
</CONT_SUBGROUP>
<CONT_SUBGROUP CHI2="0.0" CI_END="0.590120958802897" CI_START="-0.9227446574214633" DF="0" EFFECT_SIZE="-0.1663118493092831" ESTIMABLE="YES" I2="0.0" ID="CMP-001.02.02" NO="2" P_CHI2="1.0" P_Z="0.6665234569303992" STUDIES="1" TAU2="0.0" TOTAL_1="13" TOTAL_2="14" WEIGHT="50.22491260644828" Z="0.4309242425139583">
<NAME>final follow up (74 months)</NAME>
<CONT_DATA CI_END="0.590120958802897" CI_START="-0.9227446574214633" EFFECT_SIZE="-0.1663118493092831" ESTIMABLE="YES" MEAN_1="2.3" MEAN_2="2.9" ORDER="1" SD_1="3.55" SD_2="3.45" SE="0.38594219795813883" STUDY_ID="STD-Aita-2016" TOTAL_1="13" TOTAL_2="14" WEIGHT="50.22491260644828"/>
</CONT_SUBGROUP>
</CONT_OUTCOME>
<CONT_OUTCOME CHI2="5.901849077947782" CI_END="1.1715035865138637" CI_START="0.03886609318955514" CI_STUDY="95" CI_TOTAL="95" DF="1" EFFECT_MEASURE="SMD" EFFECT_SIZE="0.6051848398517095" ESTIMABLE="YES" I2="83.05615770934413" I2_Q="83.05615770934413" ID="CMP-001.03" MODIFIED="2018-06-20 15:21:21 +0100" MODIFIED_BY="[Empty name]" NO="3" P_CHI2="0.015125039632660653" P_Q="0.015125039632660653" P_Z="0.03621768260571943" Q="5.901849077947782" RANDOM="NO" SCALE="2.7" SORT_BY="STUDY" STUDIES="1" SUBGROUPS="YES" SUBGROUP_TEST="YES" TAU2="0.0" TOTALS="YES" TOTAL_1="26" TOTAL_2="28" UNITS="" WEIGHT="100.0" Z="2.09447505859558">
<NAME>Grip strength</NAME>
<GROUP_LABEL_1>Proximal row carpectomy</GROUP_LABEL_1>
<GROUP_LABEL_2>Four corner fusion</GROUP_LABEL_2>
<GRAPH_LABEL_1>Favours 4 corner fusion</GRAPH_LABEL_1>
<GRAPH_LABEL_2>Favours PRC</GRAPH_LABEL_2>
<CONT_SUBGROUP CHI2="0.0" CI_END="0.7413650870465742" CI_START="-0.7684720548145549" DF="0" EFFECT_SIZE="-0.013553483883990339" ESTIMABLE="YES" I2="0.0" ID="CMP-001.03.01" NO="1" P_CHI2="1.0" P_Z="0.9719295503703794" STUDIES="1" TAU2="0.0" TOTAL_1="13" TOTAL_2="14" WEIGHT="56.27579748702539" Z="0.0351883518310062">
<NAME>baseline</NAME>
<CONT_DATA CI_END="0.7413650870465742" CI_START="-0.7684720548145549" EFFECT_SIZE="-0.013553483883990339" ESTIMABLE="YES" MEAN_1="40.38" MEAN_2="40.64" ORDER="1" SD_1="17.11" SD_2="19.88" SE="0.38516961377110287" STUDY_ID="STD-Aita-2016" TOTAL_1="13" TOTAL_2="14" WEIGHT="56.27579748702539"/>
</CONT_SUBGROUP>
<CONT_SUBGROUP CHI2="0.0" CI_END="2.2579859697452775" CI_START="0.5450939529261817" DF="0" EFFECT_SIZE="1.4015399613357296" ESTIMABLE="YES" I2="0.0" ID="CMP-001.03.02" NO="2" P_CHI2="1.0" P_Z="0.0013393903028026649" STUDIES="1" TAU2="0.0" TOTAL_1="13" TOTAL_2="14" WEIGHT="43.72420251297461" Z="3.2074034091336494">
<NAME>final follow up (74 months)</NAME>
<CONT_DATA CI_END="2.2579859697452775" CI_START="0.5450939529261817" EFFECT_SIZE="1.4015399613357296" ESTIMABLE="YES" MEAN_1="78.5" MEAN_2="56.0" ORDER="1" SD_1="18.89" SD_2="11.69" SE="0.43697027861995663" STUDY_ID="STD-Aita-2016" TOTAL_1="13" TOTAL_2="14" WEIGHT="43.72420251297461"/>
</CONT_SUBGROUP>
</CONT_OUTCOME>
<CONT_OUTCOME CHI2="2.712235881950191" CI_END="0.7457864847140666" CI_START="-0.3411034867701105" CI_STUDY="95" CI_TOTAL="95" DF="1" EFFECT_MEASURE="SMD" EFFECT_SIZE="0.20234149897197803" ESTIMABLE="YES" I2="63.13005049984939" I2_Q="63.13005049984939" ID="CMP-001.04" MODIFIED="2018-06-21 19:47:06 +0100" MODIFIED_BY="[Empty name]" NO="4" P_CHI2="0.09958140126535919" P_Q="0.09958140126535919" P_Z="0.4655395616214051" Q="2.712235881950191" RANDOM="NO" SCALE="2.54" SORT_BY="STUDY" STUDIES="1" SUBGROUPS="YES" SUBGROUP_TEST="YES" TAU2="0.0" TOTALS="YES" TOTAL_1="26" TOTAL_2="28" UNITS="" WEIGHT="100.0" Z="0.7297556532265765">
<NAME>Range of movement</NAME>
<GROUP_LABEL_1>Proximal row carpectomy</GROUP_LABEL_1>
<GROUP_LABEL_2>Four corner fusion</GROUP_LABEL_2>
<GRAPH_LABEL_1>Favours 4 corner fusion</GRAPH_LABEL_1>
<GRAPH_LABEL_2>Favours PRC</GRAPH_LABEL_2>
<CONT_SUBGROUP CHI2="0.0" CI_END="1.4512049701098069" CI_START="-0.1076120336993448" DF="0" EFFECT_SIZE="0.6717964682052311" ESTIMABLE="YES" I2="0.0" ID="CMP-001.04.01" NO="1" P_CHI2="1.0" P_Z="0.09115160767969128" STUDIES="1" TAU2="0.0" TOTAL_1="13" TOTAL_2="14" WEIGHT="48.61618704711884" Z="1.6893540157772948">
<NAME>baseline</NAME>
<CONT_DATA CI_END="1.4512049701098069" CI_START="-0.1076120336993448" EFFECT_SIZE="0.6717964682052311" ESTIMABLE="YES" MEAN_1="80.54" MEAN_2="50.64" ORDER="1" SD_1="54.75" SD_2="28.55" SE="0.3976647061131994" STUDY_ID="STD-Aita-2016" TOTAL_1="13" TOTAL_2="14" WEIGHT="48.61618704711884"/>
</CONT_SUBGROUP>
<CONT_SUBGROUP CHI2="0.0" CI_END="0.5163000303206418" CI_START="-0.9999555686924702" DF="0" EFFECT_SIZE="-0.24182776918591423" ESTIMABLE="YES" I2="0.0" ID="CMP-001.04.02" NO="2" P_CHI2="1.0" P_Z="0.5318465418048496" STUDIES="1" TAU2="0.0" TOTAL_1="13" TOTAL_2="14" WEIGHT="51.38381295288116" Z="0.6251897349952781">
<NAME>final follow up (74 months)</NAME>
<CONT_DATA CI_END="0.5163000303206418" CI_START="-0.9999555686924702" EFFECT_SIZE="-0.24182776918591423" ESTIMABLE="YES" MEAN_1="108.85" MEAN_2="118.36" ORDER="1" SD_1="36.29" SD_2="39.76" SE="0.3868070053769208" STUDY_ID="STD-Aita-2016" TOTAL_1="13" TOTAL_2="14" WEIGHT="51.38381295288116"/>
</CONT_SUBGROUP>
</CONT_OUTCOME>
<CONT_OUTCOME CHI2="0.0" CI_END="0.0" CI_START="0.0" CI_STUDY="95" CI_TOTAL="95" DF="0" EFFECT_MEASURE="MD" EFFECT_SIZE="0.0" ESTIMABLE="NO" I2="0.0" I2_Q="0.0" ID="CMP-001.05" NO="5" P_CHI2="0.0" P_Q="0.0" P_Z="0.0" Q="0.0" RANDOM="NO" SCALE="100.0" SORT_BY="STUDY" STUDIES="0" SUBGROUPS="NO" SUBGROUP_TEST="YES" TAU2="0.0" TOTALS="YES" TOTAL_1="0" TOTAL_2="0" UNITS="" WEIGHT="0.0" Z="0.0">
<NAME>Jebsen Taylor</NAME>
<GROUP_LABEL_1>Proximal row carpectomy</GROUP_LABEL_1>
<GROUP_LABEL_2>Four corner fusion</GROUP_LABEL_2>
<GRAPH_LABEL_1>Favours Proximal row carpectomy</GRAPH_LABEL_1>
<GRAPH_LABEL_2>Favours Four corner fusion</GRAPH_LABEL_2>
</CONT_OUTCOME>
<DICH_OUTCOME CHI2="0.8308550306653436" CI_END="13.646670553583423" CI_START="0.6931013780069353" CI_STUDY="95" CI_TOTAL="95" DF="1" EFFECT_MEASURE="RR" EFFECT_SIZE="3.075471698113208" ESTIMABLE="YES" EVENTS_1="6" EVENTS_2="2" I2="0.0" I2_Q="0.0" ID="CMP-001.06" LOG_CI_END="1.1350267073048892" LOG_CI_START="-0.15920323769855174" LOG_EFFECT_SIZE="0.4879117348031688" METHOD="MH" MODIFIED="2018-06-20 14:53:38 +0100" MODIFIED_BY="[Empty name]" NO="6" P_CHI2="0.3620254725020885" P_Q="1.0" P_Z="0.13946838466899406" Q="0.0" RANDOM="NO" SCALE="100.0" SORT_BY="STUDY" STUDIES="2" SUBGROUPS="NO" SUBGROUP_TEST="YES" SWAP_EVENTS="NO" TAU2="0.0" TOTALS="YES" TOTAL_1="23" TOTAL_2="24" WEIGHT="100.0" Z="1.4777736082224961">
<NAME>adverse events</NAME>
<GROUP_LABEL_1>Proximal row carpectomy</GROUP_LABEL_1>
<GROUP_LABEL_2>Four corner fusion</GROUP_LABEL_2>
<GRAPH_LABEL_1>Favours PRC</GRAPH_LABEL_1>
<GRAPH_LABEL_2>Favours 4 corner</GRAPH_LABEL_2>
<DICH_DATA CI_END="15.504566193694096" CI_START="0.0748014036072262" EFFECT_SIZE="1.0769230769230769" ESTIMABLE="YES" EVENTS_1="1" EVENTS_2="1" LOG_CI_END="1.1904596195046262" LOG_CI_START="-1.126090252761824" LOG_EFFECT_SIZE="0.032184683371401235" MODIFIED="2018-06-20 14:51:16 +0100" MODIFIED_BY="[Empty name]" ORDER="10" O_E="0.0" SE="1.3607528620761198" STUDY_ID="STD-Aita-2016" TOTAL_1="13" TOTAL_2="14" VAR="1.8516483516483517" WEIGHT="49.056603773584904"/>
<DICH_DATA CI_END="35.49535692115668" CI_START="0.7043174704660874" EFFECT_SIZE="5.0" ESTIMABLE="YES" EVENTS_1="5" EVENTS_2="1" LOG_CI_END="1.5501715475508746" LOG_CI_START="-0.15223153887883709" LOG_EFFECT_SIZE="0.6989700043360189" MODIFIED="2018-06-20 14:53:24 +0100" MODIFIED_BY="[Empty name]" ORDER="9" O_E="0.0" SE="0.9999999999999999" STUDY_ID="STD-Bisneto-2011" TOTAL_1="10" TOTAL_2="10" VAR="0.9999999999999999" WEIGHT="50.943396226415096"/>
</DICH_OUTCOME>
</COMPARISON>
</ANALYSES_AND_DATA>
<FIGURES MODIFIED="2018-06-27 16:10:48 +0100" MODIFIED_BY="[Empty name]">
<FIGURE FILENAME="Risk of bias graph.png" FILE_TYPE="PNG" ID="FIG-01" MODIFIED="2018-06-27 16:10:47 +0100" MODIFIED_BY="[Empty name]" NO="1" SHORT_VERSION_FIGURE="YES" TYPE="QUALITY_GRAPH_PLOT">
<CAPTION>
<P>Risk of bias graph: review authors' judgements about each risk of bias item presented as percentages across all included studies.</P>
</CAPTION>
<FILE>iVBORw0KGgoAAAANSUhEUgAAAl4AAAEACAMAAABVk4iuAAADAFBMVEUAAADAAAAAwAAAAMDg4ADA
AMAAwMD/gADAwMD/gICA/4CAgP/g4OBAAAAAQAAAAECAgID///8AAAALCwsWFhYhISEsLCw3NzdC
QkJNTU1YWFhjY2Nubm55eXmEhISPj4+ampqlpaWwsLC7u7vGxsbR0dHc3Nzn5+cAAAAAADMAAGYA
AJkAAMwAAP8AMwAAMzMAM2YAM5kAM8wAM/8AZgAAZjMAZmYAZpkAZswAZv8AmQAAmTMAmWYAmZkA
mcwAmf8AzAAAzDMAzGYAzJkAzMwAzP8A/wAA/zMA/2YA/5kA/8wA//8zAAAzADMzAGYzAJkzAMwz
AP8zMwAzMzMzM2YzM5kzM8wzM/8zZgAzZjMzZmYzZpkzZswzZv8zmQAzmTMzmWYzmZkzmcwzmf8z
zAAzzDMzzGYzzJkzzMwzzP8z/wAz/zMz/2Yz/5kz/8wz//9mAABmADNmAGZmAJlmAMxmAP9mMwBm
MzNmM2ZmM5lmM8xmM/9mZgBmZjNmZmZmZplmZsxmZv9mmQBmmTNmmWZmmZlmmcxmmf9mzABmzDNm
zGZmzJlmzMxmzP9m/wBm/zNm/2Zm/5lm/8xm//+ZAACZADOZAGaZAJmZAMyZAP+ZMwCZMzOZM2aZ
M5mZM8yZM/+ZZgCZZjOZZmaZZpmZZsyZZv+ZmQCZmTOZmWaZmZmZmcyZmf+ZzACZzDOZzGaZzJmZ
zMyZzP+Z/wCZ/zOZ/2aZ/5mZ/8yZ///MAADMADPMAGbMAJnMAMzMAP/MMwDMMzPMM2bMM5nMM8zM
M//MZgDMZjPMZmbMZpnMZszMZv/MmQDMmTPMmWbMmZnMmczMmf/MzADMzDPMzGbMzJnMzMzMzP/M
/wDM/zPM/2bM/5nM/8zM////AAD/ADP/AGb/AJn/AMz/AP//MwD/MzP/M2b/M5n/M8z/M///ZgD/
ZjP/Zmb/Zpn/Zsz/Zv//mQD/mTP/mWb/mZn/mcz/mf//zAD/zDP/zGb/zJn/zMz/zP///wD//zP/
/2b//5n//8z///9BjlLGAAAdCElEQVR42u1da3Ab13U+fOwLgEjukqxFqfGYopp2Rv2ROpViyaJi
g1EStUmcZJqZjOO8PFPZidNkOsk0iTvjOv0RW07k1PU4D9kzil9pM/Z4audh2ZLg2JDyoDrqdBql
GYeUFDki6IrcJSWSC2BBsPe1LzxIEAQgQDofH8Dee869Zxff3r272G8PAAJRN7SBjhsBUSdY7bgN
EPUD0guB9EIgvRAIpBcC6YVAeiEQSC/EZUMnboLawsJNELhSj/TC40GtkceNgcB9DYH0QiCQXgik
FwLp1TIwG+6IqBO94gRyJFWy6nKt28YyfeuxFSIs4xgvbb1kII3qPnolEolJaaip1m07iarU2GT/
vjpHd00LlnM2jnaNODgaZ3IA/ZqskN053qPK5GU0otBLuE5Ujjq0UJEP2qqUZOa2pKhJWifFHGqp
6nE+NJA/M6JETeag2KROpU2KMmCt9hAjJ8Zb7d4j21478W5VxBBnP7ScW7n9PmP3gi0rGutbpj7g
teWoI75jRIn4MbB+NdYSQJ8mq2S9krKs9oG0MIQ8asTca5MEcCmajc6T9/mJGHmJq6lFstD7fFbu
pYWpo58dmLg4wqy7YpnD7yJ1Yw6ti780ERgErp3NHNKZw0w3wM3aWdsvA9gqp+iV4V4rq9BW4emj
XV470DEBc9HszDwZZdg40/s8Lwe3378/xvp+mfY9w+NibdF3Pdp/L7iOupJRr/ViYP2eH+PW82Y2
sgAwEssengM4lkUe1ZtedO6VmwFIT4F5I1k+a9CX3JgxTRYy18N4mrxOG8PbTxvaTuahOMktGVI3
ACZ5cbYYucABR4JhjbVCjXPjA7ZfBqCd5q1KzBPOGMPDXjswZoA9BdqNblMfFX2fcftd3EL6zvK+
RQvsnZWhPU2lvRjGYSznxUBhGQPc2tbYSkqZvi3EfEsOeVQGtVIKxRNgGxfJ6DW9KZffnqDL9E/O
she6RN6KQvZHCNXzsce7LrDDIdn/JcezpC+80F1KuFNqPlDsPeAZyYdKuExvWlzkMQhnJRPol8ZE
+143FfAJeEPAMRA0BFoyBxdzOxIwfa3TdnaAx+MCxTGQ1+uxMTTli+T/bTB1McBeE+jc5rhZ4mRf
mr8/col8qOSkgHzgu7iluCxwnBcKHGfOftkT3JZ6HvKMjvkut8EF/+TwGOl7KdjvsMn7ngs2Kbzb
AmHSoIdDETtgflKcWsqv0SPq/KR2Gwn4cRymGjD3mnmMzJaPHrZ7/aL0EPTR4+BmGFILzdWk8QKZ
mKn9oEcBTmjM8rhtUu6Tseyg5ll2bk5prMzmjdiboJdMoFQHjkT85ng7FEen7IzHSrWw71+eIoU2
61tJuT6kLZ209cuhfpUxksagweZfhSLuBu3f+f7527F38TX4EVnlU3jbSUOm9rO7TZjdNRBo80RW
baNzroycnS60XrdbZkcyW04T8pztU6jlTPf679OT/275M/4gOLMwSD7wRI+sX+JjbkahfUz3SPuj
npFoh8WxjsXQuR5K9S2TmdQ6g/f9J64PaesG0tYr9kVCMvkadgGiV7bDFyFm1X7eUuR21kFstzIy
C7BTRh7Vee5VqwlcxRdBbLvaXsyPPdVby6idDzxt4Nyr9NyrA7TmiWtisTK7L/1nx+Krj1bby77p
+Z/XMuru1NcCS+m2q55eS1pgY+AzJmoKvBk6cDO0hbPSem1aBOANOQikFwLphUAgvRCNBE7t8cyx
jqc3SK/W2GEXW2gLLOHBEYFzLwTSC4FAeiGQXgikV51hXv6mUVjWuvQy4vROrXhZee3GtQlvl/O9
h7/YD63gc8+qZLQxG2nUPPTKjvYtW7+8hnVN+A0fm/TtK9utQkZ7TsfRrmnoZTpWzvs4TK5UdTSq
g01psnrE1bCaEVkzPTUuMHmu7etxuzU56fqJsn5NUbhpXFf22rYq2QGlLbWP84HnpLINDEXWbKbH
jfBgzKhM36U0xfb1t7LQ5cpcfwv9ERaT15ctS1oSDBlltOXQ8LtV740tqv8oweAZ+vuIMrfum1no
lme6c/Cbk+3rnsidGUzQmvvXzXeRmsHzb3x3nl2xbmc2ujQf1TIwmDq3J54XfroF6z7/c8jHLs21
L7KGz//hs5095/7qh4vw5cMQI3XcnjZN8NxPD0I+Mt+1ewz+7ZXvXtzfxvpbgMSftsE3Y5G2RREC
6SvC+nqD9kUw+Ma5A/cwa9FXNLJw6ZkcHHnc8dcvXZ8ddqmVSKXVeWMsgwMyyJ4s0BmDMfLRZE9L
aYAXNbB2uDXqOKsRalyCW5lNZhxO+8pZ7ke1sA8z/a4rd502prafNobJ0sMSWA979hy3bgHoNO2x
F0n/20DjKiKNa3TvOH0h49qF+wL27gK3Fn19I2fbVEbr4DBVBo2+Gdr8CNkPj6eMIqUqqbruUwd2
JJbTsEJBcUhe6/TldmUSASluOTkuldGaf7y41H2hQEabdFaW0fIC0dfoTTlI7GTaWg8Wfue4VBcZ
bWXj5i8SiUTHKbFElaptriBxY/tTlzw7UQPBAuCa2KIyroDthqkXiro7FpLj+tcdjIVU7GJQRkvf
Oa7CUfgWaX/73JhEX9sWJqMjeB2jiab2VKUK6kmx9MAp2CwBSJscUpyXxuienxylNVTDKgUduY26
GTaphWVcTZsL6XfdY6zjaWspYdhRTCYHwT0GOwuQRsEQhzuu25WHHMW1+3yoL3ZFA97Kn0Ah+tIM
Y4IMxhredtIs9MqNkX9jXxY7/Mffo6TPAfwuEzsMEJ37Cv3MFTaBOtfLanxwmzOZvc50Qdl0j/R+
QqHZJwaeK+puumdv2hdyS+zRAP9xDcAJW5qfIb3crNwqlLndCtXtWvZdM67dfRnJCWt/xzSb384l
+nrZlnuI6TXPI4+aZO7VBDAHkttq2Z4TSxk49yo997oadY5GZr6WzT30teDkC+l1tdOrrsCboVFG
24hNiwC8IQeB9EIgvRAIpBeikcCpPZ451vH0Bul1Ne+w9bmahjJaBM69EEgvBALphUB6IZBeFcOs
kQ3iyqAXTWqm9peQuMaXVafa8pdKlgf1sOXcNy4f3Rr0tMJVLyWxScpda2iySEaL32JXNnolEpMa
v3mzSEW6jKy0a/abJcuDethy7tvrvHpmulQyvJGjF9fQZuG6WGkcgys8OBpW3huvdKZgNTWWTzbu
5XN1oiwVLLh5XuPDf808DKZITWoSzdNKbF0xKsskS92TTNHapyo8W60iBKtC0QpBX96PENBC3Gae
o1E5Msricn3MUL5Y148rZzmGJIlGpo0Gc9fGd/5TIEctcxc5cpMRWe3h+W2TTLl7MNSeo4pstMIu
KSlaH0gSymgrnXsZvqqW55P9oZZyr+0usXyuvVLqPr7M87yK3K0wnVJ/CPBu06F5WqFjQpR/Wzu7
wM13Tj7fCzB3ODPzN8ByvPYw37lI1uSHF9eX99MpT7p3uvdP0kyxW2ey0zQPGUzAPPe5VsmoT7pt
eX5W9kVP05Gl2aRyKXWrX97xNO3VzVHbMUHdj4gcue9+Kcup/vRR0q79o+7PhNp7bELj74Tdk7HM
yx8GkO9FHlVCLzL5etsD3tIZpmB9lueTpeBpWTOnjbfz5bTI88qRM8ae9fK00pywHC+MDwibE0ZX
hjgNgzbGG+P6WMlhWlTwfXk/6rhxwj0cGbQfVQKNCgrHDejkPu8Yh7EX/LaEnwS7PN3hDa9T4hvj
ql/OI3Njp0t+jlx7GKwb2aoPkxiz119Ih9p7uyFy1Qq7Hzj2lgMAr/8D8qgMgjdDU5lo/8VMQEUa
yicrCqhmtDA7K3gaU3NwRtuRCOhWg8JUauD0f+0r24MGozctwhzTnIV9i/sBT+k6+s489SkW1Rbm
lRU5bulrsaI2kKNW/I3udtPYlkqC6/sIO6cn275uigtzvZkYfue4jIz2QuGZVnuRmNQrCOeYdZjG
dGNb72sh6+OeySgz6M5fH55Xb1tIRe7ip5FhX79108tQKyZB2+xUJFZCa0sRUs62m9y9o1BRe7ww
Ry3DrjY5ENwxs6C9fjciYSfNv0lz2pqYBK3SuZfeUXjZYQiuCxUom0A/xg+Ov4YhxSvvg83kyJH/
X5an1f90OodSe/jyu+Aksb5tektv6BPUbKPt+3yy5/vSfk56Heusn7TjzQypD3l5oFBrS6E68Jon
beykevBBGJILylnsavF+x5W8AvLJfjXkNw+nlKAdzWn7CYBTDyCPKpt7yelXCwxOZJWwOnXacR9B
ktsTzPPaJmfIXCl6u5eM9k6WDPYV+zqRMfgb8geJ9fZ1wWy1xCb6YWl+li1Eb18fqJq+RXEf82aw
fqxuZUGMLdRnhrTVK6eLLnlM90j3ecLsB6kmt03Jni0oL4jdRfQv1weyrmv7L1ohv5+p750O2q3T
5ZGPk3MWnNpXMveqGHq2WCi4YibZeNUPhaveE8yNF6V4or6b0Ok6X38ZbYvOvVZPr5iz1Bm9UFQs
Z1fwk6p+TNGKTS+3JzhzwefX1GVr9jZARnvV0AuxLPBmaJTRNmLTIgBvyEEgvRBILwQC6YVoJHBq
j2eOdTy9QXpdzceD+sSaw4MjAvc1BNILgUB6IZBeCKRX7WFe5n7MyxQP0qs8qOg2klq16NZQHioq
29CglRX9GFE3zjL9b1hVNtqHDKRRHUavRGJSvp2/K6oq7zUX/UJR2Y4GrSzvx1x4Y4X+d6wqG+32
BRzt6nJwNGaOeuPVEZaz1YnudUW3PUw/a2rKEb67c81rfOfb6AKxE4pUkfuVq23NKNfF6oryWpLJ
bc2H5Cj/9Po0hbZtyExBm9wrq32k+ousHVt+7+eS4Kpr40cUxbZZPKI+3rNnr+1lo5UNN07eHy0X
/TjaXsPNRjstYuxR94ps2SktwrPRurGw/rbJJ5FHdZl76b424tDELNO+3u/eAZmfiM4Ti39JfVjY
KhlVd0W3nc8fkDv94SABPVrXArGRM4/Qj30xNXPf+1LMf3t2in/HMPdyZjsxmY9mTdLiyPbs4TlS
ff+BqV6A7uiht+8Gpq6lvR1KHTEGWDyiHvJPb+92+77lTS9OfSbzyHWsXPTTozyy4NoZEo9xaeLj
3TzQ/ecj13qxzHv9vflB5FHt6UUmX3/ha7nuZjrUO8aNs6KA55HVPuKqcLVxGPO0OXdcD+NKsLHc
OJWsEptbNOarZbiKV90GGpcHpYfh0zfSPLKG/SKA/Hd9W4jDHRJoHwWQ7k3ekvbqSCyuLlbUkwY/
vdPtyrG9ODUJPs3vtBb9OCy/rYjxNI/xDMtrS3GfMeV4sez0+rMxG205VH8zNFVIJHenS2psi1S4
4KtZCxW4BWpb1yYsiqWs6M9R6arIIysUrLT6eAYcPdtGlsyNeei6UOh+PBPWxdIY3TjBVeaGxLd+
SAGlbSgbbX8utyPh9heW0eJ3jrlaZaMdzhef44fnue0h0a3XG134ZPAiAFfbhmx4uSdi7Vp68TSw
PLLRDzEFqzbHqwlTpLnJn5Alw05FPlTkXqjk+KQJxcpc0c/mcK5bEaOLlBtd19KFM+D1hzP7sujw
07avEoNkA/csOfSV/9K/6L+mv7MhWOA8mv7OOCOhdrf06KU2Vk4I/ph94FgbnJ+79PXUGZhId6jf
juVzQRvxlzvxqMG/gm+f/dYDxHbP/zwYObEI6it/Zsl5iM516O0OqJce/NvHF926gLuoF0ukH9LQ
b79tu3Hmch0HX87RctHPjbdfirJl2jWP0W2N/P+y874DrKB9dj4Qy6MQGL3SrSTZrk+seY9S6TXN
vWRnvKBsOqeEb/GxMspzvI9zhpI+4Y2fGTlLSHO0a+AxYNlfZxYuRbhN+IYp6yZZaGePrmO2dxtM
QRvbLXddpBpXOT1O9azKyFFeFw3Hw+sFeJbZ53NenCd4DlpSLvr5Kstvy+1IjE746WAR7T1WYSyk
v5yEw1TN514V4+BdC021yuaGSzXlw+iuCQPnXqXnXvWmV9dHH++YbbK92z7whVo2F7sQnF8gvRpJ
r6sOeDM0ymgbsWkRgDfkIJBeCKQXAoH0QjQSOLXHM8c6nt4gvVpjh11soS2A2WgROPdCIL0QCKQX
AumFQHo1GmZVVat1MYNVePtprdDgOyYqTmHgG6rpskYiD+RqWgu76F46IFIeWXBtyUKpQEVZYVVD
nmvfUhcmanWvfSOwjMa2ily2IZdArlpSfgN/lwjn0S1GYVXOxtGueQ6OInfsKNPNOiKf7PfkESPJ
c8raIzTnLDDdbZRrXEUeWvDtwZXf9u+RbZa5liteFflgkut5vRyypO4gsNSyClfI0ny4fP+iuWq9
ctZejyLaJT2MhnLdUoxqQvvbp8kjOs3JTbW80gJmo22iuVc+NdMNcLN21ubaWqpM3Tv548z7WDlc
84yyldldO5s5xHW3W98QeWg9ezGMJMD+xXwPzYubZbll86mjn33/xFGaM9fKKjzzWq88+SmgDx/I
zszz9LeHMzM8JxLNVeuVM/HssynRLuWv6IvHS7H1/BRvc97M/heJfiTGtLz9WeRR89CLJ43NjQ/Y
9D+M0UHmhKG94wwrF7ljgSkkhvltxqoBGv8IXXsPzmkp4+eW5Xllqeo1I4HJFWiZcYN+D2hPgUh/
S/Phcl1s7vVgOcX1gbvm3b54vGwqYWi8TZo3lxy0pUySanlfzyGPyqB6IVpVoAq1O9nLO++ky7vu
hH0dizB4N7jlg+dgX3uevts1ODj4eyYreyd5dzYftOfiMK8Z8n9f5yL19ZonLufYfLjz67CPFEx/
r7PzLczF6d336luYsqz9PgiU+7HxX7evOz0hGnnXyTo3vyu1E6fJbx3c/4f9LF4P6frssEutRCqt
zhujAvi62eFwhcNyx0JQQdvmq109ez4XczPGFuWWDeSQNZntW2Aqxpe78l0iLSTNVeuXl4iwIDbH
vWSxEWSaN7d3flK7DQqVv4gmuO7VuTlFSC5psPlX4YpeljsW2NMADhKTYw4cGXXz0Ar7Y4b5Ls4q
eZOjkKPn5sLcsirx4s9XUU4Ctc1N2RnOmcXpW0Q+XJqr1i9PeieAnLMPFMXWDRp/MEb+t2N0fqgl
jR+R04hTeNtJ09FrZmGQfIiJXtkuONFvZ7lj6Qy7W/7Mq0Ljqth8wBH2sfkBOsLJ68FKx46QI1ym
MLfsdI+0nytqpz+oUNtZngVXWk81sGKt5Z3BcmW96yyzd8W5bmfVfh5a9PYBeu4Z3a2MzALslJFH
ZdB0QrR6544NXffacL537a1Mb5yofzbaFr2s2nT0qnfu2BCM7NzaG4lJwTtUkV5BejXdtKGR7KrN
l4sFDMWrFMEZNm6C2gJltE0xtUcgvRAIpBcC6YXAqT1irUAZLcpoW+940EpfaaOMFoFzLwTSC4FA
eiGQXgik12WD2QCPtfkhmpleTkTZ2+ULNQqzvm5YNsttKdxTxkOPVeVXJhttzEYatQK9upTU/fDV
stXL54gthd+U9jBvsKryEyisOqfjaNcK9MqPG8bFh2mOWDnCPzGqpB1lElhbiFs1BxzNLadDSbfq
2sdtppylWW9HmfpVyGHjPapsUA2s0sMHnqHjUlV+0B/RuIa3X2Opcg1Z0pJgKJuQRy1Ar87BIw69
nVCfyb7Ev1e49meZqa0AtjLv5rGV/giektxyio4Jz75/UuolPmpGYXRICTks5Cdi8wBb1ZTQi2V/
Up0fZP4Q43FdimZm5gDmIo65G+DHmC60Fej1xj9/IKqlWI5YoZ91toGmEj74OWJ/ci98TnHLKcYM
z/6ccZqQ0xmDcfp5n/ZugOd5cdVx4wxfzm2pzg/OGBd4r+kppsT9Rs62SWBbkF7l0GT32puDO15c
NkesuSGtpgM5almuWM9eJIt1X8rkxZWc6vwC2Wj7crsyCRi9KQeJnWF9gIXfOTbpE3IUE4zZoyVy
xB73585GR8++oMLWtXLY9QTzU1z9WioNpp8Xt92szg/6XYtumHqBvGxbmIyO4HWMFjk4pgcds1si
r1w/S8cZrp+VNjmqSzL5+i6v3PUT9tfBJlp3CjaLDH/HgkctewiuS/I53qnq/GAB3spltLnDNlWw
aYYxQYYVDW87aQV6WffH1ufOkVeeI5bOim5Wbo0B/I7liH1ggBb937FbvHLXT9h37M3dTereo6TP
8QopeH3Lz4sr/7o6PxjT7LPszewTA8/RaZot9xDTa55HHrXG3GstWFmAK/Limh97QarGrwwako22
RedeDX5CTj1xfnmpaddS509ffZS+2zedaavGrwz+/JkHg0f4NrjqoQU2BgrzanuEx02A2WgbsGkR
gDfkIJBeCKQXAoH0QjQSOLXHM8c6nt4gvVrjeIAyWgQC514IpBcC6YVAIL0QSK9mA96BivSqA4w9
MktYW06zW0ZKi0B6VYDUwt1ZU+9bNgcuRQI3FdJr9VivDYOmpbmOVlckP69tvHsPs3BUkZE2GZGV
HgBbUrQkbjikVyVQx8m/8SzX7OZTF3le2xepbqPjaWbx2MQhnofo3S9lI+Qw+oVY5uUnccOVAd6t
Gp5asaOekmE6x2cN+kJFjLTgWXZDffz+ba4akpvH4IIduNUe77VvWp1jE4BlcnTPGjlrbozH40ve
EmyjuyQ7t+yO0XvKraWugT7ccHhwrASZIfJvSAoxLiTZpVJa/mZDm0xVbNL8m5E53HBIr0owaSch
af8O4LinpM048FrEt5iHU1xKuySN0dtNVNt44RO44crgChKi1QL7L02de9p6iLCmc1Hkg8/1tJ2f
WhDZ2mHwqSd/YHXQpbmRu75z6gzo7e1P7D/ot4BCNBSi1RE4tcepPaJBwLtVa408bgKkV92Acw08
c0QgvRBILwQC6YVAeiGQXggE0guB9EIgvRCrgnWZ/ZurAaQXAkcvBNILgSgA3u/VZHOvKwH44PEG
bNsq6bnW3b0JGsCDIwLnXgikFwKBU3vE5TjPwal9Pc4ddfaiVz5N9nzY66pc/em0Xl3f/nRcrzgC
XuVHXa5TpFfN2cU3MvutmF3uB6OLpcpdQyes1fTtu1tQaQRWwZqW7RTnXk10MaP6SwKWXrP9oqa9
4ehV54GsmuNqFa5W4QW31fetVxyBXvEKI73qNSBZ9Neq+MzJPTaS19W6gudZZd9F7VQVQSkfpFc9
D3hiZrLKY2QVrvqa+15rBKV9cO7VHMdGa42HtrUfl/W1z+aKfZBeTcTE6r8Or9UX6bX+Qh4vq9ae
KsGrBJVt3sBVp9W6hjtdQwP6aoIvdd2rhI+F9ELUcU/DgyOijkB6IZBeCKQXAoH0QiC9EFcEAl8K
ocYFUSPoJeiFV8AQtYGFB0cEzr0QSC8EAumFQHohrix0Lj/zb71zSoy96elVOKblW3iNcq0Ue0Gy
vqVWZxceHBFIL8QVTy+rwtoiO8vySy/TF09Wyc6tllgfL/ZyITXzpq+VEG2lxxG02ly1CddHb8FN
v/qDo2WJPcnbMyz2I2qCexy3tAr2JGHmWzd0GHM7D66N+2I19frwviAUf7Nv+lWPXqWeRGDp4Zrg
svtUC09gGX7wRcP5pfu/xcH4sTbn+tB+Qp03+6av8uCoW+KnYNzVi8bkorFZv6zjtV6ybz382lzr
YxVs+eIAm3fT1/AhAHrgIVUrby7daoqZ2DLz3mZZnwoUtk276Ttrux3o3rPCowmswEPKLj+/9FBM
Lbs+zRpqtde9dPYcFb2aKxeBk4KGbX2r6MBhrXDVolnXx1rLRaOGb/rOVa6YXn5k9Ws478KWuuVV
8pqGHhwLegsGQ9+JmJp+fUrG2cybPvAQAH/vLtRu51vpa+HC7xxbKfbC7xz1lS5mNel66GU+DERz
f27QYndRIL1aCS13g05peuVb+CPItXDsS1fa/tB5RewkGHuTAm/IQSC9EEgvBALphUB6IZBeCMTy
CF6YwCcwIepHL3z+EgIPjgikFwKB9EIgvRBILwQC6YVAeiEQCMTK+H+ZWxlIdUDWeAAAAABJRU5E
rkJggg==
</FILE>
</FIGURE>
<FIGURE FILENAME="Risk of bias summary.png" FILE_TYPE="PNG" ID="FIG-02" MODIFIED="2018-06-27 16:10:47 +0100" MODIFIED_BY="[Empty name]" NO="2" SHORT_VERSION_FIGURE="YES" TYPE="QUALITY_TABLE_PLOT">
<CAPTION>
<P>Risk of bias summary: review authors' judgements about each risk of bias item for each included study.</P>
</CAPTION>
<FILE>iVBORw0KGgoAAAANSUhEUgAAATQAAAGvCAIAAABaQr5IAAATUElEQVR42u3dv45cxRLH8ZWQEIED
B34CnmEjtCKCiHfC4QZIEPotEI+AMITGERkC1gg7ILAh44917piVrlbrmdkzM6f6VHV/ftrAd69V
PnT3t6uqT5+qszMiSquJiJIJnETgJCJwEoGTiMBJBE4iAicRgZMInEQETjpwml0IAydlm+A5vyRw
UtPZPfr/JXASETi5UAEtOCktmQJacBI4CZwETnBS9WlGJjiJCJxE4KQeptkNPnBStjm++QfTDU5K
Cic+wUngJHDSIXyabnASETiJwEkVo1ndccBJROAkAid1Nc1iWnBSwsxz/28InAROAiftoNF0g5PS
pZrSTnASETiJwElE4CQicBKBk1JMszIl4KRsc7zrDwROAieBk8AJTqqYc5pucBIROInASR2knRJO
cFJSMvEJTgIngZPmT7PTWnASETiJwEkdhbVmHJyUZY4NAjhpODg5ZHBSOj63rhzLCZx0UsJ5+ozv
t2BFgZMInER3OUkLCZy0TGS7OJkCWnDSqQgtON3gBCclRQic4KS8CN1cPxYSOOkkPk03OIkInLT6
AnKDD5yUCqG4c2AC51gJZ2gqG/1vgZMO9kLgBCc4swzWnF+OyaeFBM6M6zv5GDq2ASeN5TYJnEnX
+sg55/+PZ/lkcGYks5BfMsXgBGeNhNOMgxOcwywgzIMzz5CJaSddWMBJafkEJzgpb86p8yc4U691
gyDtBGei+NB3GATO1HBOdc6EODdwgjPvM0sOwTkQn0VfpZhxcBI4CZy0Us7ptBacWfxPrZcH0c9m
5YCTTt1QwAlOyh7Qht4QInB2m7+V829uCIEz9UIfuboXgROc+AQnHbjQK97dWzznFNOCM+MSH3z0
XG8AJ4ETnNS7259i2s6DE5x0EkJxna1F+OCkdHASOAmc4KQDA7kxKyFoxwDOvF6ICJzgrDQaxgec
+Fw/rHUlA5zZE86RC3xZOeAkwSc4aQA+F68hhHlwdpu/rRKKL/LwfDI4hYgjjoZzJnD2DOf+Z4s4
tl1wUc75JTipsK8ot9AbbCjglHMmQkiICE4azlcEfSk6FexJA07KuK0s/r2LL2nAefByaVOguVxF
XHCCkxcCJzhpdgY4+HKM7l82LJngPH4VRhzYLg6nb0fAObTnHNlXuC8FThoujpi05QXnie6iytA1
q1u7uOXoFqPg7Dmsze8rnAODE5xJfUWbotKFnhmco6Rb+Zdj0beRru+Bc4hArtyGQuDMy+fg1/cI
nImyLEH+rZTbqxRwDuErLHRwgjOjrzC/4ARn9mcOdcXRN4TASX0umgZXeSY9s8EJ+0W8XHKEwAnO
1M5t5C4sk1ry4MyTZRX1FfqXgXM45xlRVcCrFHBSdp8cbdOKAufKLE1l6xUsOA5zfkngbLrQq9cT
SZtzVsyTwQnOJcPmkX1RFW8PziE8Zx+p+Gh5MjiHCOTqboJWmoHo01fU3VCiS5AmD2jBOcpyLHrJ
Lu6QuUpiAs4s+24tOBu8m1WLEJyJpjbaVzTwnIPPIDj7nFrfRjZe9Pn3F7PV7b7bdAHZUMBp3825
VRUKxcFJuXyFQ6w23h6cGb1ExP2VWnXZq8BZqEUSOI8MaPf/chA4Kx5iOa0VfI7iOetGQOCkLDkn
MqMzcHBS0g1lKey1YwDniI5i5BARnJTUV5S7RB50H7iWTwbncKls8kvkSmOCc8nVk9ZXtB+N/KE4
OOVvfMVwGwo4O4Szga8oVM6zfUNEOSc+13/goOt7tbw9OAdKOPO37ml5ploljiix1YKz/x29IpwR
xsvl9uAcItxq8DFaoQilWJiGjSQLvXprA2sJnI4Tko6GcQYnOFP4ZG99wTlcZjgFFyuoWAlBWEvr
e6ESl8j3eLmKz6zLGK0D51TnzV6bsHbraOgyRut4znJZXPujJnCWh0dd9j17StH+ZeAk3v5Uhx+6
CYKzn+VYJYWrG4ond2vgHOKgou6bvWZwTi4h0IoHFaUXUERMWzFgBif175Ongv1dwJlxxS9uefE1
VOg9p9gHnOkOKireEIrwb9ENowrxCc7+j0DKfcYd3TBKzgnOvEcg+Udj0tkanHkOKiouRy88wEnZ
F1AJMrVjGMVtltyDFRPhOfGZKmA2v/tHg+fsazMr0hSoweKrVUteaUzKBedUsAXg1LBhlLCW1vSc
db19g4pK4Owwsp0CLtnVeidR960vOPm34ZLwkeMIcHYIZ5vbpL5KqbrxoW7dHT36NmlQ/kbgHCKQ
m8regI3wb0XbOoGTEuVvEUF+6NtIlxBoiPytj7a84Ow2rFV9byp1dg3O/pcjve2KQzNwOScJtzL6
ZK9SaB0+daTsI2AGZ7qEc8AL2bsoUgAFnDQKQqHPnH9bBGdqt5wcIae14EyK0FTkUwlw7hlqYa2D
ij7hnAJepTS4IVTl+A2cGbOsoGku5NwmLSTAmcpzepVSMTMEZ8acs3qj9aA9pdAzyzkpyz4SfQ7s
Azpw9s/SNPw5cNFTA3Bm9EUWumcGZ64ULqKSUK1G6xUr/bi+1z+Zy6ZbRSu+Ezj7h7PBEQhNikoP
lXaWmPKKUxxavBuclHE3KTHjLnuAMztFgk8fW4NT5Jkr+CxaWR+c4Mzik8vVKwitrA9OfJ6K0JhX
4aKxB2fPgdykEgKBM/lCL/TMU8POMQ6EqEM4p4KX7KxJcKbzQkbYUIAzXSBXtBJCgyv14CQbSrpQ
vGWBL3BSihCxYqO+IOOZz5nBuczURuzlVerx1IIz9LsicPbphWptKHVzTnCCM2/CuSBI0YV2W/bn
BKfDlXW8UMXMkMCZbqHXahdr8YBzODin5T6Satx3RIQCzkQpXFo45falXT04E01txTKT4ASnFGux
x67VNCHisRX4wueIXih/zqnA10AJZ/7uV0XhJHCm82+FPokGJzjBWSaUyJwnR79YAmei5TgpllUw
T+Y5+bcUXqicr5Ang5N/yxt8hm5Vhb60BucQcPJCRcNjcHZ+BFL0M243hMA5qH8bPPh0Q4j4iozP
LOccJaYt9JFUrQ2FwDmEUwoqUBKdzWrHAM4Rg8Zy/+0lvqQBZ88LlK9oMM4uIQyUc5bwQh0En+Ck
DkPEZqXDSgQR4KREfLa81aSzNTgThbWh55/gtNgM6JHrr1x12eiSHwP6N3DmjTyNXrlxFtZaNHxF
xnF2IDRQ2jk49uVGA5w0xHKsu6GUyErACc6xMvBC9RDAefzsTnXufAb5Csdj4Mzo32qVKYnzFQ6x
wAlOKhD7gLNbOCtebzCD4MwbJcrfavk3cFIKOOveoY1DCJyUwifHpVXNvj4r1NYJnLmSlrpHtZkt
Tw7ewDnIoika3BatOLHgxg1OO7r0PunaAOcQcLr4vj8aB2dXmUAtMuMW+uKWy/UCA+dIBwDaDZVN
FpbduMHZeSI0+Sql+mZtIDqGs2LOOdW5AQtOfA46FKUP3uSc3SacurBMwTeEpshbu3LO8rsjNYaz
kGXLS+RZYxMcEHtwJoKTQ+4gYL45lcLaTvhsfCcm/913myA4s+Sc0WUm97iOVJbr3hACZ7dhbfur
AhEfc1cpzBMxd4tvKODsP+cE556h5jnxmTHLiiuNWajoZub1D84FMiLDUijID/WcIS1brYbVFyLs
m2XgVc7bwTmowy9huVYqAc6k+VtyX1Eu/Y54odIgQll2QwHn+ghFv9mrW7229EmEVyld5UItH3tY
PjXPBWf2fT255YhsttzdI3BmyTknH6Nx9eBMvhxHLswhmwVnATin5a7XRQRyjU8+48jP/MDgzJKx
qCXfJshv9vUPOFeOuBafjJuzYpDbWE57PAbORPtuIW9f993s5GNrcI7m7UMtDx3Yoy7DvtvsoKJE
O4aKL5aWLboJzv59snYMoQhtPTJYZDTAOUTAXLEdQ/Q4K43Zf1hbAiHpAzhH9G9UNMgPbfSgEgI4
03n7KlcFvErBZ65ArtZQiFnAeaqjGLlLtKsCoXEEOPvPsiZfYO3eWDPfagLnEEcgFT+2lu+AM+/h
inEu5599lZJi9H0SXTrIX/aGkAJfGeGc0n+VMtX82Lroe05hbW9wanrXMshvcENoqQ3FIjhpdg2d
7VVYS7l8cmlvX+WyBzh7RqizYRl0BBBy0HIJ3S9p6qgJKjhbL5ebZ5WhM73shhJ0A2EKaHcZ16Xv
1pFB5uNlcB4JZ+jqiVgxizfACrIcmsI1GI0F/xPAeerURnihWssxYmTi3s2CE5zHTy04G88gOMHJ
c3YLp5xz/alt8MKjwVcjyd9zho7zLVPJv1sAZ+q9wDhYAxYBETiJCJxE4CQicBKBc9yxIGorcM6C
k2WW81gGp0XDMjjByTLL4DS1LIMTnCyzDE5wsgxOcO7Sy39eXl5dXjy9uP/t/bOvz+49vnf+5Pzh
zw9///v3Ey2/fv3y1avLFy8unj27/8svZ1dX954/P3/58uHr13ktVxyNf16+vLq8fHpx8e39+1+f
nT2+d+/J+fnPDx/+/XtGy+CcOwGPfnv04LsHm1X49s9mdX7x6xdHW/7zz0fPnj3YrMK3fzar848/
MlquOBq/PXr03YMH2x75bEPUr1+kswzOWcO0cQhbF+LNn83fOcLyxiFsXYg3fzZ/J5XliqOxcWJ3
PfLZ5u+ksgzOu4dp4yXuXIvXP7s8xi7LGy9x51q8/tnlMdpbrjgaG88275HPdnm59pZbw7mrWM78
B9hVOXbrf8XW3+z57936+01mtSt+2xrRvfjrxUzLm8zqZvz2zTdnH3549t57b34++eTs++9vR3T/
/ru+5YqjsckGd8WcW6PQv16sb7k1nHsK5Mx8gK11X/YUhtlTOGv+Y1xeXc5ci3vCua2WX726vLng
3n//zQN/9dXZl1+++cMHH8wK5xpbrjgaV5eXhzzy9hC0seX14dxaj3hmCZb9cG7dCObbvKmLpxdb
hvla22bg/Mn5TMsvXlxsjdl+/PGN7Xffvf3758/Xt1xxNJ5eXByE0JPz9S1ngXOOGzwUzj3/89Cw
9vo9wfzleO/xvZmWr98T3Pr54Yezjz56Y/vzz2//X1dX61uuOBrX7zbm/zy+t77lpnDOZ3LmQ88J
Vrempof+i9sX4k29NQkzLW91FB9//Mbkp59uPwhZ3XLF0Xgbkgd3PPL6llvD+fYHbLu835zv3I6D
84ics7GveOedN4Z/+mnLWjzRcy5iueJo8JzLeM45Ye185BaBs32Wtevn9JzzdMsVR0POedhBy638
c+sfZvITDWez88nrn2vNf/ne2HLF0XBaeyqcb/95z1vKW8/cx3vO/cvxlPecC1quOBrec/YgN4R6
HQ03hLqFc3K3tv5ouFvbLZzXHmP7WeV/8dtnzz472vJ/32Hc3/0dRkbLFUdj4+V2na9ufv/ss3SW
wTl3AqbdXzBuzawOsrzrC8atmVUSyxVHY9dXl1uzwdUtg/OACWCZ5ZaWwWnRsAxOcLLMMjhNLcvg
BCfLLIMTnCyDc2Q4iXQZ4zlZZpnntGhYBic4WWYZnKaWZXCCk2WWwQlOllkG55ETENdXK677VcX+
ZbV6gcVZBufcCYjrqxXX/api/7JyvcAmXcbWhTPu2/+47+gr1lioWK9AJYQ14YyrmhNXgaZidaKK
lX7WryG0p+xd42z7xC5j0+xC8jfzzKB6c3G12yr2L6tYIy9F9b1DOwIFwXlil7Fpb6OUqXml1riq
pxX7l1WsLpuibu2cvpq7/Oqdjq5xl7FD4YyrcR5XL7xi/7KKddlTVHy/E85dhMz/m/vd4KFwLhjW
xnUHieu0UbF/WcWOJil6pdyZc96JwbJwHtfI6Dg44/pqxfWoqti/rGIvsBRdxk4Ja7e605ntxjLA
2Y3nTN6/jOcMhPNQJ3lojDqHwAg4e8o5M/cvk3O2zjkXD2tP6TJ2HJwdnNaW6F/mtDbwPefMsHbX
35xzWnt6l7Ex33OW6F/mPeeRcA4iN4TWteyGEDiPuQvhbm0by+7WgvPgYZoi+2rFdb+q2L+sXC+w
SZex1eGcIvtqxXW/qti/rFYvsDjL4DxgAlhmuaVlcFo0LIMTnCyzDE5TyzI4wckyy+AEJ8vgHBlO
Il3GeE6WWeY5LRqWwQlOllkGp6llGZzgZJllcIKTZZbBeeQEVOwyFme54mjEPXOEZXDOnYCKXcbi
LFccjbhnDrIMzlnDVLESQpzliqMR98xxlsF59zBVrCEUZ7niaMQ9c5zlk+DcdRHp0Jp3U0yXsYP6
ke15jIrV9+IsVxyNuGeOs7yY5zy9B9niXcYO6ke2/5cV69bGWa44GnHPHGc5Fs5TKtwu1WVsETgr
VnyPs1xxNOKeOc5yIJx7Srm36TK2IJwVe6XEWa44GnHPHGe5RVgbBOecdkn7/5X5cFbsMhZnueJo
xD1znOXV4NzfZWzmd25HwHkTS56T5+Q59/nG/VAt8s8dxKGcU87Zf84ZF9bO7DLmtNZprdPaI13Z
cae1B3UZ857Te07vOfuRG0K9jsZwN4TGgXNyt7b+aLhb2y2cU80uY3GWK45G3DMHWQbn3AmYanYZ
i7NccTTinjnCMjgPmACWWW5pGZwWDcvgBCfLLIPT1LIMTnCyzDI4wckyOEeGk0iXMSKa5y0MBBE4
iQicROAkInASgZOIwElEO+EkooT6HwWV01uKe9wpAAAAAElFTkSuQmCC
</FILE>
</FIGURE>
<FIGURE FILENAME="Forest plot.png" FILE_TYPE="PNG" ID="FIG-03" MODIFIED="2018-06-27 16:10:47 +0100" MODIFIED_BY="[Empty name]" NO="3" REF_ID="CMP-001.06" SETTINGS="SHOW_EFFECT_SIZE_COLUMN:YES;SHOW_RAW_DATA_COLUMNS:YES;SHOW_ROB_TABLE:NO;SHOW_WEIGHT_COLUMN:YES;SHOW_MORE_DECIMALS:NO;" SHORT_VERSION_FIGURE="YES" TYPE="FOREST_PLOT">
<CAPTION>
<P>Forest plot of comparison: 1 Proximal row carpectomy vs Four corner fusion, outcome: 1.6 adverse events.</P>
</CAPTION>
<FILE>iVBORw0KGgoAAAANSUhEUgAAA18AAACgCAMAAADEtCYKAAADAFBMVEUAAADAAAAAwAAAAMDg4ADA
AMAAwMD/gADAwMD/gICA/4CAgP/g4OBAAAAAQAAAAECAgID///8AAAALCwsWFhYhISEsLCw3NzdC
QkJNTU1YWFhjY2Nubm55eXmEhISPj4+ampqlpaWwsLC7u7vGxsbR0dHc3Nzn5+cAAAAAADMAAGYA
AJkAAMwAAP8AMwAAMzMAM2YAM5kAM8wAM/8AZgAAZjMAZmYAZpkAZswAZv8AmQAAmTMAmWYAmZkA
mcwAmf8AzAAAzDMAzGYAzJkAzMwAzP8A/wAA/zMA/2YA/5kA/8wA//8zAAAzADMzAGYzAJkzAMwz
AP8zMwAzMzMzM2YzM5kzM8wzM/8zZgAzZjMzZmYzZpkzZswzZv8zmQAzmTMzmWYzmZkzmcwzmf8z
zAAzzDMzzGYzzJkzzMwzzP8z/wAz/zMz/2Yz/5kz/8wz//9mAABmADNmAGZmAJlmAMxmAP9mMwBm
MzNmM2ZmM5lmM8xmM/9mZgBmZjNmZmZmZplmZsxmZv9mmQBmmTNmmWZmmZlmmcxmmf9mzABmzDNm
zGZmzJlmzMxmzP9m/wBm/zNm/2Zm/5lm/8xm//+ZAACZADOZAGaZAJmZAMyZAP+ZMwCZMzOZM2aZ
M5mZM8yZM/+ZZgCZZjOZZmaZZpmZZsyZZv+ZmQCZmTOZmWaZmZmZmcyZmf+ZzACZzDOZzGaZzJmZ
zMyZzP+Z/wCZ/zOZ/2aZ/5mZ/8yZ///MAADMADPMAGbMAJnMAMzMAP/MMwDMMzPMM2bMM5nMM8zM
M//MZgDMZjPMZmbMZpnMZszMZv/MmQDMmTPMmWbMmZnMmczMmf/MzADMzDPMzGbMzJnMzMzMzP/M
/wDM/zPM/2bM/5nM/8zM////AAD/ADP/AGb/AJn/AMz/AP//MwD/MzP/M2b/M5n/M8z/M///ZgD/
ZjP/Zmb/Zpn/Zsz/Zv//mQD/mTP/mWb/mZn/mcz/mf//zAD/zDP/zGb/zJn/zMz/zP///wD//zP/
/2b//5n//8z///9BjlLGAAAgiElEQVR42u19fXAcx3Xn213MzM7uaoEZABZBkRJBwnKVpfDOIEgQ
X85pQTliqBRTPkmVimNFTqqku1hn3R+sXJycS5adK1nK+SrOnexIVRedo4vvHEs6SxZt2SYRyYsF
yTUJx6kr10nClyiRYAhgBgCxWOzOAnvd87Uz+4Vd7NeAeD8JnNnp16/f6+7X/bqn365LAAQCUSO4
sQoQCLQvBALtC4FAWNDkEDlCAKPAykzepJESH5aPtli8TCmh4oKFVfCs1kKZUsQPu92BuUx51jst
Tf8Yvi9WN7G21FeGfz5fQA2SdnHO0r4NVaPJMbU2Ai3d0ZW8CbXDwXK5V0GYlaGXQaybhtnih588
V6A8LU3Hk70jDrUuTdS2xGpBNdoSMWv7NlQNJ/mHU5CEUMjnA0hzbBAUlgeJZ9tCIfJU8LEtLRwX
BoXnWN7onqGQnwcIcmwzAHsKWkIiBFmaIAU5xq9Au59lvWFCFuApD46PgkR5S4SA5XwKqw54Wn6j
jEfDfKgdlJC3sKAkb5BmUP80iUmRp4hgUV127Wko9CLvFdSySJFEWMqTGYIHRD1vmMhH8tBPBs84
7xVrWclDsEHLa/MxRH/6oP04p1jStPrlaMWEzLpxHuZBofK18yzrV8VXOK9iSVP8LMeHWUONUxyt
3R2//nKRv4UlaB4+7e9pZvg+YX+fd15N2Zgc7N6YGbgXglIi1pdxr978EJp7TvsPtUDTc8Q8k6Co
M/K+ntMtvc2wMp98v/8Y+Tx3hfyzfrrvMOwb9i31dEJnjz94NJikw52en6SrZUwcY0n7vARcQSlb
evx8j6W5Fj6g/3aO+9/v+3UIqrJregD8+0B/nJbl79lHPv3oKu0Ilvnq3t5rNI/Bk2a7NdC/Wssq
jmtNfvjoP99ylOqwcGNkhbGkafWb0IU068ZpaANV6Bt9s829tNqUz8MNxpLW/KPkSt9LSUONcd/p
nuYdbl/SPrXO4gz0QPckrME0t3po7IyWON1BukIHGV/je4O3kIuBu1ohAcFJ2jXWpfWxXmlD1SgJ
3XMjq5T4DyBNmdI5YSYIx+AwTMZJljWYnBvR1l56fpKulZG+RrI/Dmx+35+MhnGYnCJ8Ml22lf67
BhMdhONhTXZVDyL2HJGVlDUBA+TT3dkz0wbsfvPluNa1Cc8ecnNmzqJd9ZcuoRMXlunNWbhtXS35
oX4fY02z169ZNw5bgYUORunwRWr191Iv0/EoMJFRg6atuoNB+LZBT1ogSHRpxIzhkPfL6vKauSyq
i1F2cARCkQQ0H4JLS3R9Sp/qfy3dF3y/pj3R17XMkEod7LnYM959seficmbBK3wi6j2oE6v5wwo7
SJ6PJnUCetHzW8rg0u/f4V4ruNXCDRAqjUXIkMQsUpVd52+wG7AWCZaC4s2DMMbLKo2VZ80qeSQ8
zCwy5CrGBiDiIyVHXK64Nc1Sv+RPrxun7W+MiCueK7SvnDkxAF0vS0QNaIoZaTH3FZG0/HufMdVQ
GyWs7Oj5a0RJrIiGUJJE5/y1yFg8u1JW4YN37E+OUWoXyZQYnSJdQdVoDCR1KwEuv2uZICXwkOSX
R0aSpD2krPwWMIMfHWSLTrUS4RNRfT0TOkd3DjcCtUiwEat5+Wv/eNZwB1WeNceQr/eLammz/9g9
QEs+w/aFrWn2+vXk08YJvo6vT50Yjs2evjBBN8UWvb3tRhpZV0AMLlsc/EeoGsdw/aWDhfED4IXW
Af8bg9/MSnsEPnYAsvqqSj0LA38hPjtArhqH9pCPdI+PjWcI9/1f4uqwsF8hKRwcmA15oYsYhZ7f
gh/CEXinsHheOLCfMHDBbJvtaddsiDdkz6KnKfaFpprX94AnpXVflSdbh7pdPPdXilqy+2n4fWpU
C6P3WdP0+tVHizzaOAOLH1d3ZfgHFj8grUxupkbNTcPFMa7drbV8l6bGd+HAOBlz0b40zFx8OnZp
qb2Hk46NvdZmT+uLHJSyqU/ELi3C7QBPkv/olTw7e2LpwhL4IktvWnS997xMqA/5iX8+0x274/zP
4OXRvUZ+q0GMwlhHYfGmu2OHLi6BHPkD6+u66Ysr+8j6RZM9m/6O82/bHul5l+5eCpy/xeS5XI/K
5QbpfsVSdNl/7jl1smZ62yxpev36InuMur246MQ+8neqGm9f2LfrvJ9+bmWOGvMw8IOrvrGlT1PH
gbSv2jaxExeXdvL6qy5ee6nOB+zu/6d5QCDQvkoG4y51mc6l3T4JuwYC7QuBcDTwfC8CgfaFQKB9
IRAItC8Eou72JQU4dtgfhTb7q9BQqGDmaHqY5fxKCZTVQEhF3qSwr7rMLfyKKFVEoKw6rEbZIQUk
NsRKoISO56Trd/Z6IExJaxqs1YuZQysyr/TmQyXNDqejIGm0LfQgfUA09OPYtFLrFq9cgwDLpSWI
arTNXAtAOm5owLKnaq+BJ9MRdq8s3vjVPV9JHd07baXohOlCmb8z9HfPrtxz36XNKauBThiZns5f
wvt7Ki15epqyz8OviFJFBMqqw2qU3fk3f3v/FNx+14v/ED6XNDJmUdrroRPgL9bYDtDSVBKToyo7
5JXepHEPL37jytcSL3RceJcSzvzn9eh/v6FbHnPl+PsLSo1bXNPg9fCWNRAOv/hy/2OuV3ad/BYh
dAVXU4pfO+3Vvsxc+dIttdfAMn/9MaSAH1ljjJgZ8qf4vQKAJR5Ki6NR46loNcPHSY4XDGqA5uO8
AlGft8WMizJiq/RQqRf1oKMtIxyiQ7QvFDdiqmi8lBrmo8dSVQhVXpWfGjvWtmmGtlCA/BsItWlx
ZaGQ4OfiGgMzNmlrZYezkj8N90OE/H0aGOmUOi6rLcQJatW38ce1erBibB1SkaLzQzvrBYlnFD1G
Lcp7M9EoHMx3QxI2tHNb6x1pOKaPxi2DXnFoJFYH/2pMgt8eK6pBG8eD5GMVvU4k/njmldMaDE3C
b8I6fJl+2phbh1b9sFecaMDXQQO39babD9vjk5p66YvWTDyUGUejxlOBBz7B23pB+nzfN+Hw0TdS
6qeFD3Lih57wH60sYnro40cVmD16bpcRU0XjpdQwn0wsVQXQ5FX5rXDJ9/tvbJpj/twRBZQj55Ja
XBlpRX7gCZWBGZu0hbKNuDUrHiZ9nVFj3H7VOR746TDVHlp79QHrS4HEajI7FLopCb/LFC10ztt/
Zn+fj9Fj1EJ9b2SiY1z08N7DZNSNcX4J3O1uJTmppaTg3TqtX+KPgVI8Pmbe23dm/1GeIXXiI3Xy
Ut/5dbsGZ+Er8CBHOrJ71i0lp3TPsU4aWOxreQz6nvTbZgAOJn4OkImHMuNo1HgqeDs7x8wkvA5e
CMpa3bTmxA/NTBSJWyxpoXIIWuHr8JdmTJUZL5WJpaoAFnnjbj12bBOBvESgVuD0uDLiyszrcUdm
bNIWyt6bW3bkV8rG6OXRDaV/tGMNJu6GpDZCT15Wkz+bL26M6W+bYKzS2mWnlzNjJ1a5aSNGrRe6
ZzLWCV081SUy6uvdC/ySt53bzz6vqSbWyb6EifYBsbgG02P3r45RDSYmSZ28DpMZDRjoeo1c/izy
nO/oXvDu4/ez32Nb6qmBxb6Yq+Nj0GubAQZBPEL8w0hqNjVGvzIkTT/T4UET7sjVS/Ycoghh0sxH
tDYlROtwxKYHIagg2mGE4OTYmvRXYw+m4YEHyMhEZKBSUjw/2v/S7kpPo1jkFQ5u/FxnXVSgya6E
kuiaClOBNjStB9TE8UjiE38iVq3sNWgaYER2oJWMdKr262aV6pWdK+x1kuu6VVq77GobegcGIyLo
9Zk22FF8cGFFJN5lLHFkksxYi8mptemHYl9QbR3qdX5sjsi/iQait3+QFY06sWlw+WTs80SDlQSj
apCYis98IfZQPTWw7s+Li1d/obeaHp80qgVimfFQ2XE04tLVcdKpRkGXVg0W8oBkrjr0+KGwQRCt
WCuRHdxDqtOVE1P1OUss1da3ezLxTjFb7FgRgf5+oGXgu6I7RyB59vTJiTI8fEsc2kqesgUy8zNk
TkmQP1V7RfeAiqw5mbHkGJMz7tsgxblIQgG9Pse0Btc1iyXjaYs7f4AVJ5i0NrPdWSf7YiLcZhpE
42OjhgYKNRyLBk8kVtP6BE4FH+fEAebb2sx2Z73tyxsSxdepUwCSEZ+UgC7q5ZvxUFlxNN5QXPwB
yfEItO3TNm4OEMHjMG42ih4/5IF2jeBYVyX+oeZijh4Nz2jxW+beJx2NfA/8qPJQQF1eys8Nt4yX
NsSyvaNTRlyZDlqH/AOLf1SOQJFM2fa4NcPXGSSj+RyZHBktosynefAHDltZZI1fzww+kz3uZ3XU
7w6c9w00GfVJ2q7TpPE9qghkXOW5Wa3VEu9ARHlETRldk+Ihfz06aNOgZxMNjg38xE800OuEgQMW
DVjlZ4Mc0aCNB9pZfouDLm3s57vqo4HFvm5ciLFfjr6lxszo8Ump8yvfAEs8VFYczc+i9zPHoovQ
F1nRQgM9q2MjIJ/7ukCnNNUYtPgheezGD7XiVi4sVLb+AjEBSVGL3zJjqvyjt8HS3UO7tViqSoxX
k5fy80X8b5YkEDMKbKsRV6aD1uHyhX3+84Hyyr5klL2UU/bcKHAMMByMvkPbYd8FtbCFC3EBItZ6
sOHJPMGRo7btz++dk2VuuF2vz5+fe9pt0vz4A398XIaAZ9/KxRn6tTEdwPsPqbKcTXW0nK1LXNh/
ASbPSGRBe8/YJ+Vzw6NqnbwFI+dWXSbNjz2+p38hwdue5ebuaaKBew4O+dVRee7V9V3NdYhsK+X8
fJnxUKxvauJPLuRzjEIO/kq9bQrOO534zPly3OL2G2tVoWkctpMGpdhXmfFQ4U+tA+Oby+t9JdEi
qgsxnnJ7lpgycvj8c5vS+H1zDtbZz89XhcYp9oVAIBAIxL92mDxNOH8hbiY4rD9jfAoCgfaFQGxH
4P4G4qZB5vsjg04RCecvBKJ2sEeLyIL2j2yb1WRt1ahf9ETZcUtJyBK7Grwq1HKLAhnZ8meXBbtg
hqRC4fLM51lNqebKsNLuZPs2gVkRZhaDStAKRZRqX7JAK1PI0zi6zclG9ZufHGVeVedVoZZyZdnk
wqkWwUxJtdYrKkdWU6qWkvmg3wm2oo27DGsLrSCjBZUzfxlWpjaCUadCTmpOlTtk9pKrzUtohEDl
ZSuBunw5Moaq57U+qH7LVes7ML5fdY4VH+jLG00s2Mc4e1pmYHOYfQlO4yVUli2/WWQ/FTb3RgXY
snlBlmNZm4VB9U+lOuaca5O9WjMuhrDJOiJnlXZzwrkrjCwzk+n/JUorlG8jVo9yRzR8TdZfZSwe
dkgVN24UKbK5YZhTdnuUOuaVv6wUdlq718S+hOylcA19bkQJE1Q+v0F7KtRw/YnNXT24s6rV2kZo
Xo3cHhMEIY8V6U/lhlUE7hhWvr+hb73qtiZrS1q70y7IO8FVcKyWumCykLV6LiatbLahTa0MK7u2
tlE1h8iRNUO/mtNhEbx4Pmpn+6BCZV6i41wbp9kXno/a8Yu8beo/b2v/ELEzIGwpqSyanQ2cvxAI
tC8EAv1DBGKboE6xYjh/IRD1mb+MI+ObRhEZ1LlRYQ3dsJWrueJufPxX/rKt4Vf2dijccrbgrcLx
X2b7216DmTkw/qtS/1A/wyaU2gdyosIavGErVNdWGxv/VTSAISdoq2j8ly0Us3D8l25HtoLNDxj/
VbX1l2yOYbJ+IkAfrDaNCpMbWeHVjV6WG8akaLatKFlGnhzSnEhqJx6Ws9TXK6Xm8VQ2CgoV2Jdl
2DJGRm2w2jQqTGh0NVdLACfEf5WtZMGuX3LFFDaemsZ/VbGiSz6/sVwLr2cT+5Jz/AChXhNGlar5
5j+KnEdJtdmKxX9VVDGy0REw/qtK6y/IOb4pb5Oed/MjR0njHHaR+C+hwhJtS3I0rYrXX7mjlLAd
pq8dCqF6a0Zs0arDvemKsdATxzXGjtjLkregtVx5eRj/Vd31V/5gL21D1ngNkicqrLEDefVFaaR2
+cu2h19Zg7YKx38VD97KCSWzPShU3raP/6vTN/xi/NeOBsZ/NcY/ROwUA0OXvCH7G4gdAYz/wvkL
gUD7QiAQaF8IBNoXAoH2hUAg0L4QCLQvBALtC4FAoH0hEGhfCATaFwKBQPtCINC+EAi0LwQCgfaF
QDgYGP+F2BmILn96fV2BpiYXc52pW6keHmsecfOgczrXsP4P62Hd8Mwrs8srq6sry8zV5NrHkj4+
8OEztZcHv38DcTPB9v0bSkdK/nfPXy9E2+ppcjM/uEus0/orpML41OazJKgX0QtKgOXSEkQ1ymau
BSAd1+l5lj2lUFrv9jfZNj/L+RVQfCzrb29E2VFyI7GhrKQAeRANDNN6Vk6xbCCqdqI0ywUkEFjS
GIF4DruMDlKAY9Mkp8GfNriFDwgcx7cR/mo72sq01EPLcZYPg6J1AEt3cRikeEvA28S9N7341YLm
BQvXr344fbfLwwVa2qTa+4fT050wYk6vR/eYt51Ab6Wr/y8hHH7x5f7HXK/sOvmt6WlwBVdTit+l
0rQvM1e+dMuCQmh9ievPbHP7SqdirYfmlebU+//p1ydTdS5baWEP/Tnp4d86CjZnZ/ave8mDF4b+
9PuwmBBc0venvkjrXhhcYHpOJdOxz11S2Fx2wXWiw+0T5G73yjzXv5gI9r748HtfTantOgIZPvFP
SvxaKvW/jkgM4W8rM1MPQvcluek7SvLO6DukA0x3wrTT/MNL97/KuG77t6lF4gzGW/XxpuiVuIye
D58io45v8UbVO26e/cNTHBcE0lJkcOM5ljemz/0THliDoUn4TViHL9MnG3Pr0OrVUuODXpEfidHb
0/0Htvv8FU8y7xItVxIdKXDVu2xljpYNswNZCZ/ZoP/y0D0JSfLfRDeoY2MSJidhCNLMt6GVy2UX
S3TcCm/RuzdhakLNOTQEG0Zyhk9rRJpLxMkDifK3lZmpB2VUYpKrcCswzmu0aLzFf/wV1903Prj2
y1aqEJmhSr8uXFubWXPdzvnSLyo1ta/mcd/pnmZSwyMQlBKxvlXD0YAJUsdkHj0LX4EHOZ8E7lm3
lJwyUt81GHwcEjeBIz+udijvia4rDSp71/mspydVSR4GUYQ0+Y9cHlbnO3p3Fh5RQEpM5ePm/Zea
Dnu1nBy0hTPmkeGz/vv+R4lP/Aht4rS9zEw9JF0865eIea4+6l9wTFstxIP+R5s+ujb94Xfopwr+
fnntyuJvr3i8fPCMUiP7SsBkULeQ+N7g4+ZQp4BImqXrNXL7Z5HnfEf3gncfv5/9HvX7AQbAXCa6
6Oi77WewE0AXoFfHJ25vTNlRX/aXCz6h1vCEZhXq5PZtreZVHPLznd79WmPYYeig57w8dvDJyGUj
0cJnguvrbQEv8F0Z+3pCtPMYHPhmoHcvpCPBvt6nHNNYk7dBejJdPX7tadfGB7Wav8iIdkS3kJaD
X30VBk2zAbh8Mvb5CPUXmElIES99Kj7zhdhDNDUC5gpRhPS2N6/ZloFfUIXEKVAaU/Y9/vypo1pb
RLSmUmtexWPJqeT82vtruTkMHfScQv8/PTWw10jM8CEGeJI4hl+PBhMRVyEeZEabIC0fS8ydhL92
TGsdkZZXz66vee9o+Q+toLt8W/tru3X3HZcC1xKrK59jamRfAJIEx9SbVfjsOxa7k0B8IrGaZozP
xJHhxAFGHf0YuNPMXvclS9WhdMJTcmPL7j0Yokvg3A0p2jy03aSo1ngu+mCY3Ly2yvR3bBRmPAyS
QqhZmB+CVKb9DT6j2kdmRYmlC57qsZqj01q5g192vfCv0i2dezuoaHRttVD6tc2z5w5vYj0ZXz5W
zbWl7f2yuh0U2P3FoXA0ceX2S8/8ofQf/7LD2CXib3voGZ9rLTI1H+c9wh/fOUd8yO/5Vu89z9LJ
rnngF9e+/BvX6f7hn3fNKtvcvoTUCh01Hv+l8I1dc4mGlD2tbudmbY6RhvDt/uJ/3fWei1z+Z8fj
b4Y6p/27/3Qw/BPSo34S91wVlezdTl0HQnh9d9cPO/454d3zt9+886qSYafzCWiMeY/oPbIQDxkv
ailRhod/d5f01vUE7xbvIRdw4P7hv4mvJVPp+IN/+CPgta0D451Foas/2CKOPve1DSXBeKouT+5I
NX0xduLiEjw/ugf6Iv8i816ArL3gxx7f08R3eduz3NxNarbNPUf9fpo69+r6ruaLi/Q2Bf9tu89f
iYHfoO92HvYsr3QvNabsQjgTja10p2ChOxaL9tEH82dXTkTJhBd2M8AvebPpMzrMRE/Ezi7AUnS4
5cJb5taAyWfpIrmTwe9ein1WMt3OLB7LF08MEx4BZuneizMObkBx6NhKIvXeRzv3/m57a0GqW3fv
2ffR9HoitjRUq5fMpZ/fkDq8pXW1YPKqCAjnIwSFf2yk/cZahRwapFOuQMpuRfaCQn3BVn3Ps7Vv
fFWYjdehm5ZxPir8qXhJdD6vhH13O4CFzIuubPj5+VIYuBLOty9jxFhfCKTW001uxlPH8714/hBx
U83J+PtfCMSOAdoXAoH2hUCgfSEQCLQvBALtC4HY7rB8v41+4M7YsJfNnXt5kz182SF7/LLTfnBb
xl8AR/syITjHUrbWm52mgLzdaxRRE/9QlmU69sr6XdZjyCQQmryUjYOjejOaFqKp0LArkIttALZ+
MO5VmhzKBvpj2KURjp+/ig3Agmy1I8FRwzU1dQf6rAicvwov0PN/kHPNrvH2hX0Zsa3sS/X68nZf
IU/fxrEapy9EOf5hzkRFZylzDQZF5jMEmhci//xl+HrqciazorG6gFnuoLbwaXRnEpz2uknGF2A7
Hhj/hbiZgPFfCASuvxAIBNoXAoH2hUCgfSEQFUB2AAd4xQlCyGhfCEQ9YH3/pb0OLT3uK9duhZw8
5rs0nYCadn4SC3EWiXaMRMgpy7xTxwshzyiSh69FwGLSyHgiBVFl+6oYQj6Ls58HFnIm4AyJeSI/
t2fn9HTZliRA/ix5+ApWuoLSqP+jeSFqY1/aSK/2Mv1ooXlLR3b9XKKWYJly6CfZpDf6vHZvTAib
x5AIWaKohWX1dbmck/JCzm0m6AbPV9xkCzBHCLGJfeVGgGVuNUPLSjDnCsHo+NmHgQ3XUbaeGi6h
b+t2beQ1MgkFZrbifFVrorwy5lVEGpy+KnZfyl9fNJ5FNYQoYF9yaVVnnTtyhRHyOlaC/ZpXB/MA
oX1WMYsTiiokFCGRbTaeI1U+JcCYixGIKs1fgtFX5c1NTq7+nJqZBcsdRDZ3OY1VWjkcZQHnMEQt
1l/C5j1XKL2D5+mkJfuHZWbaEt/8uWQBg24QtbEvKLpNL+df+mSCVwSw3uabA4QyzFEuw78XtuRR
4yTliOVXNdrBaUI0FVsI2eK69Fs9JswebGX5ZL7pyk4oKIyx92gpIfPyyRaClj+7UD7fwhaXWQOq
+dDyyvQD7G8cS/av5Xzfu9mA3QlZyJKm3DzZWbcU/7WJEtVZtJTcNEL5fHFZVRPzyn7jWPIGkaVN
KhvTKhwRzX2wMnqILU9O1rLPR8kE9TCv0idjuSZmi6jfEFm15qnK7FXVPGWf3xCqQFFdP3gLW41o
Y05dkQn1LrDS7JvkwfO9CETtgPaFQKB9IRBoXwgEworCv/9lPN3KtmnOySI552WS5Qh7vmWinHWC
1/aCZLN4L+vvUOB+Yd2Q88ZxCzkdpMdW8gjF33/J+SO4ytY8u1/nC7wUipVrMUY566WweRK/YLyX
mRuDJBEO9A/13/LK/AyY9Se+ZH3CyftrYLm/A2YwsSYafOXC5tXItyAIRC38w6yJwBrumxUKBkV+
DczevW2RZNZ4MWsUVq6jaOMgFzGevM6l3ZHEMGSEo+wrT08t9Mwe61V6CIiQz2SE0l3izeK9EAjn
2pdc7ipPznub+1ku352zHBeWS4iaQTcR4Xj7ykT1lthF7Xt9csGZSijBSvMEw8hCmXlKyopwCEL0
n5FyyCNu/7yabbTJPwcQvk/xLjAVsARoOzhSP/uC0je2BTn7G2NyJ6k8O4XZS7TCVrKJkQvFrR7N
aztgpGxyMaZdpU5yM9spx28RmhYrYAmxWunmzmcz6gl5/WLai2A7OG/9ZLkXsg7X2zJlGGt8tc1E
9US+vInfmeFT8Li8TiKjm7g9Efax3hbwKhDlQQmwfkWbhshfqIWDOMscD5u00oZ2FadTALt4XmTy
9qA2L8eJcFwB5ThIPOeTMiybvRBmWW+bXrZhBlGeI91F8mm0pFzyx8XJcz/ri5Ingrci+9K7sCBk
LoK5j6B/NkgzCdYUQdC3OQQrmWDlAAZfI6+gP8+RxLLvYSPJbzFWKcpZpyEcgU/9OMnHgXsbPsVC
E5N8zeJZvT4LLT9UXr3XNC/B6LYHCNVjk+SGceVhufLTxOIDEPkIfGQMXvImvLdnkjxXYTiQ/OmK
9uk+Xn98j3eGWNPtXML7klYubMwutgAcXkwuHKMEVyufvxwOjPe66RZgITqrxIdAHoBrr0PqDfBO
QpDLENwtQtOb8fiaQd6RCGjZ2M8uAfwPsRDLtSHgJ+B0EhQGXp+Eid4MwYQITOLFuzSWbel5/fHR
yQ7yqJfQvq6VCzMiPwDgZYBPkCeTYpm64e9XIhptXtpiKXrveqp/ROpIeNfUR1xCvZA/epH2rKeb
5yzk9CrGlxmAR79GO70k5rJU2pWNPsqSTIz0EZu0slRaFNdMB6Xz+ef0HNrFTqvSUydS2cKvY+L5
XoQz8EkXe4OsqJjmxwFGJZDSmiuop4qrs88vZ2eRfkCdyOcP0Clodx6WzRtvLlOWLV8DiBCWLhtL
JnbtdKc2a/1aSNtypFRgpTUQGRkZUaq0v4FANABpZoJay/cP/Q1AogvGiTsWjkv79FReFH/nnpw8
x/xktfSRuAjtsTfysPy9hbtaqSF1PwXwLA9dzxJDEU2Wj4fFAW2fhBiPvuP4bNesV6O17ffDmgIi
j/aF2L7w9+x6gVyCoxMAqQR7MkX6ffODRv/8SS/bHM3NtCREYc7Xy95gj+Vh2XdLB81/PUJY9rWy
a32klNguj576v+/lmpeycvzRaqes0do9QbmZiwe2ohWuvxCI2gHnLwQC7QuBQPtCIBBoXwgE2hcC
gfaFQCDQvhAItC8EAu0LgUCgfSEQjcX/B04AqN6igAaRAAAAAElFTkSuQmCC
</FILE>
</FIGURE>
<FIGURE FILENAME="Forest plot.png" FILE_TYPE="PNG" ID="FIG-04" MODIFIED="2018-06-27 16:10:47 +0100" MODIFIED_BY="[Empty name]" NO="4" REF_ID="CMP-001.01" SETTINGS="SHOW_EFFECT_SIZE_COLUMN:YES;SHOW_RAW_DATA_COLUMNS:YES;SHOW_ROB_TABLE:NO;SHOW_WEIGHT_COLUMN:YES;SHOW_MORE_DECIMALS:NO;" SHORT_VERSION_FIGURE="YES" TYPE="FOREST_PLOT">
<CAPTION>
<P>Forest plot of comparison: 1 Proximal row carpectomy vs Four corner fusion, outcome: 1.1 DASH.</P>
</CAPTION>
<FILE>iVBORw0KGgoAAAANSUhEUgAAA5kAAAEgCAMAAAAJ0keAAAADAFBMVEUAAADAAAAAwAAAAMDg4ADA
AMAAwMD/gADAwMD/gICA/4CAgP/g4OBAAAAAQAAAAECAgID///8AAAALCwsWFhYhISEsLCw3NzdC
QkJNTU1YWFhjY2Nubm55eXmEhISPj4+ampqlpaWwsLC7u7vGxsbR0dHc3Nzn5+cAAAAAADMAAGYA
AJkAAMwAAP8AMwAAMzMAM2YAM5kAM8wAM/8AZgAAZjMAZmYAZpkAZswAZv8AmQAAmTMAmWYAmZkA
mcwAmf8AzAAAzDMAzGYAzJkAzMwAzP8A/wAA/zMA/2YA/5kA/8wA//8zAAAzADMzAGYzAJkzAMwz
AP8zMwAzMzMzM2YzM5kzM8wzM/8zZgAzZjMzZmYzZpkzZswzZv8zmQAzmTMzmWYzmZkzmcwzmf8z
zAAzzDMzzGYzzJkzzMwzzP8z/wAz/zMz/2Yz/5kz/8wz//9mAABmADNmAGZmAJlmAMxmAP9mMwBm
MzNmM2ZmM5lmM8xmM/9mZgBmZjNmZmZmZplmZsxmZv9mmQBmmTNmmWZmmZlmmcxmmf9mzABmzDNm
zGZmzJlmzMxmzP9m/wBm/zNm/2Zm/5lm/8xm//+ZAACZADOZAGaZAJmZAMyZAP+ZMwCZMzOZM2aZ
M5mZM8yZM/+ZZgCZZjOZZmaZZpmZZsyZZv+ZmQCZmTOZmWaZmZmZmcyZmf+ZzACZzDOZzGaZzJmZ
zMyZzP+Z/wCZ/zOZ/2aZ/5mZ/8yZ///MAADMADPMAGbMAJnMAMzMAP/MMwDMMzPMM2bMM5nMM8zM
M//MZgDMZjPMZmbMZpnMZszMZv/MmQDMmTPMmWbMmZnMmczMmf/MzADMzDPMzGbMzJnMzMzMzP/M
/wDM/zPM/2bM/5nM/8zM////AAD/ADP/AGb/AJn/AMz/AP//MwD/MzP/M2b/M5n/M8z/M///ZgD/
ZjP/Zmb/Zpn/Zsz/Zv//mQD/mTP/mWb/mZn/mcz/mf//zAD/zDP/zGb/zJn/zMz/zP///wD//zP/
/2b//5n//8z///9BjlLGAAA6uElEQVR42u19C3Qb53XmBUDMYACI5AxJS5Qlmw/F7kkc54RSRFGg
mgZ07LpKjrupku6JG6+bPcdONw9nGx03cdrKTtp6lT1tNrt52O6edZ3UTbJJWtsb1U4jsbZJ0CIi
06eJm9YKSVC2JNoiOUNSAEFgQGL/eT8wAAZ8ASTvZ1MY/I/73//x/Y+ZubgeFhAIRM3Bi02AQCAz
EQgEMhOB2LTwMTWkTLS9/aI/sOBzjEq4DKwcA/9XXLG+7atWgQUPI65HtWwQvXSd75PjCwPfF62l
kFqc9w1cKFETkuLSrTOLUpbG971Oh8ifWEPDRmTzPh/TsKD1Y4U18++Qayb1Qxi8ARGZWYh26F8O
v2fGqW0SCcf0azKEL+xJrFjfxKo1WI787A9Plq/rqtFwZG6e9YzntNrqjdcO8NDTT7VC8cYk9Zz6
7IFf+oli+d3xP3z42rhN4+qi4T3/Bs//yrlmyXTZmn31PXLNpH54OFI7Nau53WwCchCNhsmEcZym
66GFCgDP+MVolIRyDN3QeE+Ag5YQRQUGtHkvGgoA1FMkNZC/higLeVqK4ElYUIR4kPIH0yRZMCjJ
oEIi8McpOs8Dnw9QoUmSNqrlV8ugb+eYaBzEaNCNyvU01SBllf8U3UnheZoKtRhyiY7RKBui00Qt
mjrOK/oAUL1wjFPztjAkz6QsSZPJBenH16ZhM5CF6f40JdVWDAXM9+SHPg3ikKpzPU9iKZoZIIWn
GdLWCrggtJAQOgLHWiWNpbat55V66ddyev44TTFxTdZGIAvNcKQ/LfejGKTNNaOzkKXloSC3uTpu
otHHGb0BuBDJHo1K/bBLrpkyNuR+1K/l9Op4UmVtw3PmfyJ/U5egYSR46kDDVODw6Y6eoF+Oyc1H
9i9/4/ACJKezFw7foud49jI0HggxBxrAlyPEFiEkb4jbDoTqD+2A985kFw5J/TDzBvnnz0PdddA+
Ev5pXxu09TGp7o4MQL+WXy0jmVnww62kx+rcTNkHToX2Nxrfie5S4X3BVHfSkEt0JOtjMHIftB/4
aXikXdMnK5WuYr5nsqG7wyJzaSzyibVpVj/s/1SzWl5dd9A8tE4uQe6kovPcgXZoeDab7PkO+b4z
TNpaxWvwUZne0C+3V/uBUOhAm1Iv/VpO3z4SutDzXk3WRqAO9jPNim5Qdyi4ZD6oLMHSgDwUTklt
ro+bz4YPp42aiWo/yG1Dxkawr03pR3WcqOnV8aT33/ZiJt8Bf0c+0hxp6LF68s/poaMLtLobOe2X
/5Ygvbf+45DXM93EQRrGxuEAeMW4OJSN57zKKjE21b8I6XPH60HqrnQT+Wf/GNCwCKM3kb54D4z5
+5UeUvMbZVAkPgd0uZMmWd8yUD8GaSMsLa8zqmxd7k1SaGIKniDpA6NEA1UfK64V/1taUV2VmWg1
1XNVmKPhlzeHlJMCDaM/My/6PS2H6xWd06Tohd+pryd6knaYgmUtDQd/Y5a2CGOjEFHqpV/L6Unb
tpKKq7I2AqRmPTeHtZqNTZinox7xsF/mXb3U5vq4SVhq5rHWbHRM4qnUj+o4UdOr40nvv/WFp5be
NCC7uEHPYs4flZYROtIP0QERGrvg3DyJ6pdC1T/23fHAzUoIgJF6MJvvO3fg5f3nDpzxaBFkvPzF
cPCdamI5fyxDti5kPhXVBNKHmt9UBr28EPIultFXyu8/IstUs6kytcJNcjXB/iMkXA0CPVSu1kIE
YrOMnMYsc40mvU4i/uyCqTytFr9453D3L0gTyc0ymCWt+6s7jfZWVOSPySprgWpSte31a6MB1AQb
NJ2nIzCccqjZk3cOdz95p9rmsYxp3JhrJje0pWbq2DBdGzVT+2+brZn92YzHrzc4D7cAn6ZjGfs9
oSS8fr6ge3hSmSbIDCYGMyCvRjGQt2xH4Y3XLMnIfAQ/7O8XYQh4W37zHulIY2/ajc63SFk9QDZN
5h2iLtsuF3xS4daOVfMKkw/FIw1KGlnmmoITJl8m2wAJg0oz6PvvwVxsSh4MsmYpeL1wr3AjUJYZ
3VIJ87Xa6t7CWq4buNnJEchqpZtr1hoTY61am2ccxw3ssJ5Z1LFRcK3XzLcxNavd55kB6Bwh4/v7
kbPBiP2454MbRwpSd8hjJ0JxVAQuqWGTUel2TKbT9JBiH9nxyDFBkr5TJAmkFtfzGzcPoBta3Cga
g5FOkt8HLW2mUFV2oVzybaQlGrLVR87LHPsPr4NPTSPJXEsw0QHOT06bUm0zsK8NlJtWikoRv1Jq
h3TTy1vQumTi+GN41to6atua21n9tk/6psraCDDRNFdHCpRqRvSy1Mzf6ze1uc+pZixM20bSpKa4
+Vqvp0P/bS9mJs6ljp6ba/7BS4JA99koEozNPWdL3ZXaTza9b0mj3AfKLEjCrj/7AoT2tZluCjyW
HJ6RZLcNz8HEuVQoPk+k7dHym/DWINDTbhSdOHc09fIsBIeu/qMlVJZdKBcmzhydG561BAlK3heG
53cNhzWZ52bXtD3n4330/JlZCA1eC7mzya9Z76HUKaXuD8XngBma+5B9377zuVeOWCqhtC2Y2lnv
t2Tb8LwmayMwf1MDNd81K/fjDG19HK7VTGnzwnED0V1HXmFs465t+HnT9ZxpjEn1dOi/LX/O3IiT
rNtDGw+tkYeOAAJRHWwzZtJ5twcEevmWswKODwQyE4FAbIZzJgKBzEQgEMhMBAKBzEQgNjkz+TBN
9YXi0Gw1DNMf2hYinu+j6JDoIuUKEI1GiS7RNRAq1lMUFZZMJaJU4HE3BZtKbQ4WbYlVaKi1tawS
u1IdoiLwdJTiQYzSBfHqVXPQfYMHo9Jz45bo7SYlnHtVDxTzVF8+DryStpFqBAir9inNDE3lxTUe
FW6qEZCr0Ry91301+BBN1YukHeW0rFwN9QWwgaCfDsc3vBpmZn7n4I7sj7t/HW7ucZv5fX1/m53t
/uS6KXcbfG8txLAHUtkzB5Pkqv/Nuu80l0ve36/8Kbj5UGkNcytSaa/a1pJK3nenV6rD38INEei9
gXwumjJaUFp/Kyj5FfQr8JKhRn+hRAvq+uq/0HcLdMKwlHbxwiKIOeX1OHHeN3mmr7EKq01AflMv
C993X43rumfDB5pIZ8altAupj4C4pCxQzbd43po9+N6qrpn3E8WY/kW/9DxeNRhU7PgYMgeJUfld
MdlmUrdBFOHtJMdjWmqAhtsZyR4y0ChPUpL9oc128XHJwM0thnjok80GFfs/3c6yUptF1X5PuuQC
sOA2m1xXxZyRzP4M56ThEuRikoaKHZ+aTrXDLIWc0taySpJ94Ap1+DTpggHy92ngVHtI0spq+0uz
PT0g53WLcdli5LdgyrquaDayWj8wAYNvNEx3kQZeVt5AXGpdhjp1y9XYG+CO9KeqwMwpeZ7K2Ksh
UgypBtWs2ldabFRFYEZJNXaC/C5f3v8ENKm7kMXILMf0p6vKTC90MQOSksZ7MoodH0XCviMbRCk2
k6DZIPrg3cyAWVr+bM834T2HfqwsJDNvFNgu3hc6VOdat/S9EJCaRLX/0+0sl8Yif1BJHVX7PRnn
YcllLqWusslePZ9J9Tgxui4LH5X6UrXj09PJdpilm71LbznFPnBFOizJhmo58nnFsIfU2//oWOT9
ZvPPsuCGM80wkBn220a6aiOr9kO058e6BRV4pLe87yIqpCgyVLyiV2TGtMnnfJVOaP6zkQFIR87a
quFnetiOnsC0al9psVHNS9XIkwlm4Z7QDNxNTgn/cVyJ+Shcrfo5c34Iek6Qs48Jih3fm2Q2+ZQ8
KS4qNpOaDeIL9hwTY/AM2UzUKy/PpJsKbBcnRsuaPJoGymhLhAXdFlC3s0y0GsZ1bmC23+Ncmztm
tLqCZNb3Kcci/YebR/2yhrIdn55OtsMsBXNbc8WNShYtOuyw6zDUI2Zjrw+K8R6P37CH1Nt/osJ2
kubgKegFv/m4K32oNrJqP3RD14Rp1tvHSHWNDYYO7QUmFGihO6hHpZgIcNW6efINUok/ga/aq5Gg
F/YPndbsKy02qhQ8zZDGysfqe7ofgv0hpv37HZS8ooxWqxomZvovjwxBt2VH3QvcQbKbjeUmc0NT
8tRCvi/Jo0nCwcsvW3NwHNlcLcNBvzrkSNqDlopxXAW2TVfIf8qO5NgxOAOnT3wrDEcUub0VzaFP
jsTgoLJyu7et0utKNmY3f/nvHYu8Qnr4ipyWaLhkpONA3heWUMnU1rxLHZZ22HXwwTeP1HF1vVE4
S9qdqCAT0dz+vZWNhrGBAM8MjIP5gCb1cyDSG+O0fshLvajhjeEUR/bzqczBMbJKzmbHFxMfSX1G
iokBXy1m3jF4L/+/Yh+3V4MbiuRpqT0/f4xUQhnbKoT4vS2DXlKNqTvgEbg3O56dls7M1ayG+akJ
N3v5FXUcxORdrWbH5+99W698jrhbsZk0csxdHiEjYVAbXrJRoQ940Rg7VtvFeCXV9MeoIWWMyQZx
VjvLSmCy37sBfO5voGp1XYCPOZfsH8rKGqp2fEXTOamkt/WO4r9pcrdZh8LaU3A/WeBo0lWUyR7S
3P6VNhQdYQ/TBYuEZCO7KGr9MGQ2geRSmXTepH8nxY3688pqekO1mMn5R6+L1PkL7tEvxobSomZf
abHk9CezSY9P26AD7FvwH26V5zk/6Z9qMzMQ5bhnpO2JvLBMNss7OtmO7x/hIMjD4vuKzaSRI839
P5LjbmhukwPaO0lN0jBSZ4wdq+3iLfsq2M1C3RGfsj1zsLOsAJr9njTGpuAnru/wyXUlkxOp3w1F
Sj7Ze1LXMFgiXYFwta2h0D7QjO+bdbixQPYvyco8RqRESAMb9pDm9pcn14q2s33yDSfrXSPJRra3
TusHIr9df+IQvEdkyazN0JOMbE+aeQ1i4t1yzOAin94AO0Yn0GTA0gXVaIqEftz7Tc2+ctFso0r0
5yIzwFAtr8oDNJ2DWIvMjV/FGvkXN8jQtBgzrw6nqAfjz8MPB/eCEPu4NOWodnyBQRhqlXfqss2k
nuPF+Af8t8RnoSeWVIyDfQtD/SC89JestIzKRx3FzlDQbBe9knWka/yVcuRxtLOsAJr9nmSMx3zM
rWWXWtdHB/eQ+r2ryPA+oZg3q3Z8xdPZobW1g31gUR1uLpDdSvqlCaYIdc+b7CHN7Q9yXvcYHYTB
UZnPJmg2smo/5F562Atamp+8EUqPCDDva2s4lyBJoRWY4H75vtGZXGvDmdmqMHPUA7GCarQcoPlb
hp5uVu0rNRtVOU3I07ZAuiHsn3v/OXKIHvD6gZmT15DW08s7HzpzcePr4MbWhIfdh38+7X7eDY6P
fn7Y6Xb5mv2kDWJF7e8aLVcX1yRNldGcSq9JmqrADTPpvDdYwZZo4NYl8AenHPdKWSTOuqN4+7tG
yEX2YGiq1lsiNM2sSZqaZSYCgUAgEBuG36ld1epwzURsY9Tu8EcrMAQCmYlAIFbCzJD+aDYYtYWV
sk8rZv6GQCBWes40XYsN3frVoYKw0sAHlQjEeq2Zt5W8AlayrVR9K7YwlMkPpbZsqv4TtTAEArEW
zIy/oV9dLAyDJcm2UvWteFXy9Nhg+BdUoPpPVP0PIhCINWFmUvfnmOQKwxTbygWv7FsxAr+X++GC
4V9QgeY/cQzf9UEg1u6cWQac9LsV7J8uj98Z6f/C0ci7P8/xeTgGph8JOAjQ228LQyAQq1wzy0A2
Z1N9K94yeWp4NGnzL6jAKQyBQKyWmQW/i6ihbR9kNN+KzLHZN8Bn8y+owCkMgUCs25pZd4zOQVDx
rfjCcNuusyGbf0EFZv+DCARiZUBbE8Q2RrR2n8Pj23kIBDITgUAgMxEIZCYCgUBmIhDITAQCsfGo
wyZAIDQYz+YbcM1EIBDl1kyBVf4RLO8fCMoPGakfaqSw/r9uZCvXIaBcVjDVRGBXqnXxClubRP6u
qsiuSm6xtMUEW+umaSHI/7CVtrdDQwuG5FLtaWtsJVYAfJll1cwUWKlFWYduV9kq/5kD15WY1nId
Aspl1ZTVh+uKtC5eYWuTgD6cTcWuSG6xtMUE2+qmaiE3VSXELNHQbIGuDu0pOFaNFZBla3TOJN0p
94vWH2xBrGkcbjRYV8WyK4xzHrBCmWyCefApw1FwLbcSHSpd5lfRyCtoLUPJ8k220Yi6jPiH8jms
6N9IZpImLbEymWbIjW/5SsssGCwr0JqtKIXcZOzayC1M68zQwlCBXROGlmgtB03YFU9+649iBCr+
3mzVX6its/ansfthy0zBBafRdTppWvZyrGm7taJVYzVaOw7TVW/V2DU8sAt2ydLuZ0XSBWDXpI8F
PGOuzTmzgjG3/k2ujCztY2UbUfvVarQuHKYm1VZ7ml7FONeOggXKrIJcSi7W6e4QMq4KzDTfzDDf
2ahSPxRlk+slU9DTCutSC3aD1wjnWqihrNNmVlinmgqr2Lgg3MBrPyIJhatmldpXKLZ2ux4SLMtq
d7H0q7XZKa7RVrZSejjWQg0V1rzlK9YEiblea6a5TY3NkaBsZawHInb9n2eqRagfgq6BUP4RoFD4
5G21WjtltYatbByuWUMa7WS9ceBaekFDF6hWUIRDmZanKAJssoeZDbWjCv6mAWLVN3JKR9fyyom/
aYDY5NSsSlY8ZyIQZY6VpaNXkbeWIA7Uh+i6CM3UNzRX3f8H7mYR2xjqblZsFZfEnf+ihDXNyP96
bh2o8z53EJmJQFSBmT956YPi8v4fF03Q/J//zvvWLM1VdTfLh2mqLxTXlVbeHGw2ftR5IAS2SI6B
eJiijosgRiVAI/UowNcG1PS3U33huJQ2wG3m7pN8iTaHKIoRq6sDmdtp59c55XA+RFP1otI7cmc0
0I0A+bS7jdxxigrLfd8SouhgC9mFBqjbB1Rp+vjIq03AU1FzHrOOEkJKi9GhuJ675tDChkP0j5Lv
nLg0WZyYMH3yjQuLAQ8VOM62bKx+Pka/3J2cvfrL930pp35th4T0cWhPQktwwbhUIvnhS5nvHuT9
MJvJ3nBmIpGAu2JnliY/+JicZrLr4qUH9v+ZSNKGPvLTk5uVl2K4h1TWKzacj79VLXct4o5DcoNz
3ZBwipfDdyd/0dw1lyFfE4nEt58fFj31Czkx5HF3kvTwT41/QUrrFev53xhd4t49PXvxu6Lc1/3q
+JimD89m5OtvSfoYeYx2MrTNi40U6f1Eu7PKVezQXRTl9U3PCPPztDptNZX7nEr2CzMhP53ldixs
/Jp5P+SA6V+U10N5omsMMHFKfus+T2ZjoKVL1X+mgs7MKcgCL7n+2qXcBnjCn4dfo5XYXRGG4/vl
ivhGOzbtinmbPPSS2alR8FVNB3VMZYqMtYzSf8woqCn49w8GYXlqCZoC7krIwmgXMEpNp89CHWQG
BH82ZU7yHIyPqk7eWiLWPEY7GdqmxanzNeZ5iucaw0wkcD5xIfMmoRvAjOTpzvXnzFuXfOPnBT8d
qn9c3EhmeqFL55yM5X/qiWalt+4b+k6FDjRk5EvFf6aCDLwd7gaeMJeQOk2FyNFZvJvPjCuxAXhN
kzQKm9cFUVz9BYrAiaG5qumg+DP9ZhF3MUp4XukJGR2HA1PgnfTy2XF3JeSB4+AuraYvvQ53eoN0
0HKDcq+URJF/5aw9j9FOJp+rI+CpkU4U0/Vhus4zlnjj8o+nyfeZVfxdefPihd9ORuhQw4v8xjBz
fgh6ToRM54aJACiu4A9A1xgsypeq/0wFZEom/GP2Sf3lSYa7rwcmtL+DbpfONwARMJ0uNy8zk37l
8/LvHv5c1XSQW7L5OeeRoIZT8DQDy8risLjvNGFYG9NB/YBqdFOCvAiq/Xr5lZ7rYTQyEzp0nTnJ
qMJGqTODgj2P0U6Gz9X0UagZz1PXesCTX0uBY3nIj+3YGGb6L48MQfd7TaeXg/CicitHmhzV88if
Lo8rXaJ201/G6zMxD6TO+KWtzmz2w4vTmXqZxYOgDySuZibPlYP7MDxSXQ0WHygZLsTvbR5U+vNf
D3/vIJDT/3h64jOpj7iRHdNpR2o6Jm+K07adzqD0j9yPjaGCPA6YbIy8wtdI5/n5ueTiUv7Vtr2t
O5UN6sr/PrDr2raXw29mU/O/798YZgI3e/kVsg7GtBWO59Vor+I7U4LqP1OBh3DPnxRTea/2HWBf
nf/w1JIyh9+ob/BhS6DK08vBE1FHW3s13J/Mpjw+dRupvA89QnMR/xPuxgEfNw0Gn4120h3WPuBF
pQm6b5YL9BojxGkD2Q4P1dj7P9wRws/sr97Wznx0Z5N0dpQ3qK4/m3ZS13fcMB3LLMzd4l93ZU0N
G4hy3DOkSz0w2SwHtL1KtrDSykfBSCfZtsaA1/xnKqgjXcfQLVwvA8F7mvdJ94ggLcDQpCyVof6Y
5xRPmjvAv8lJydzT0gl0dXXo7+93tLVXwxl6kovMyDfvPq9sPeGDNOxzd47wQ+dtcFLKzFAtr5Ka
0tDxr5AxFxGDkWvIUCBJ1AIp6OyEr1rdrBpfmvLJIzXZlQenZ1PPZpfDDddfuwvUs2OZz6ad136v
o2k6uzgvTG3UA0ATM68Op6gH48+DEPu4wiPfrS/9DB4d3AMT5x5OvTwHwdgezX+mgq+Tc0TIO5f6
GA+hJ+fffWaCbHx9fqDb5Bt2U//w3K4UkUeQ2/S/axt+cq7r3HxNqxjytC28wqg3AJSDqXcK9ocY
N5lnulKpeI9cU//c+8/Nwfy5/X1dOXOSifjR1JkZU8C0lGe/dNhxQiZyW80+y5TnImF+IfM74afa
9ux6V/FUTcf2XN8ens4u/MHGcVLdoK3mHSB+N+VusDamJzlAbE5Ey/wmzmRHejXZq1s3RTeeaRWX
9v9YfTFPeUHvGq/fe+pQ9fZ6q3s7j1t099w18K3fxxG+WUHn1aeYxbYTz5batVJ5b6bmmamejOGa
5VxOvIb3LXDPvKPaSwm+N4vYzvsBtM9EIBDITAQCmYlAIJCZCAQyE4FAIDMRCIQzMwXTv9YrlxDs
eSqQKBTGCitUA4HANdMCxx/2X012BAKZaSGUIKg/sS1fmS/Jh+K8VYsQwPwNjPQy2YQCifa8mgjV
J6xJHOgxegACsU3g+Ka55izY5GiaNX0IALYI3aEVq/m4YYtJLMhrcVdlFWfxyodOMhDblpmCu42m
2SuRgwMciwtyJ3fkNhedbEEsi9tbBDLTThkBXN2zEVyeJ1lhBadPYVXnVQRii+5m3Tj2Zkt8K8e7
cj7lChPg6onYZvCWX7aKLmBFlk3bKskW9Tzp/FREKEiAyyYC10ydTIorcZMLRcOpouqj3dmbpubj
2RapSwTDb7nq29Hs4lG5tiXYEG+dCERNYUX2matyp2hPhvdcEVVDDdtnVvz7PELZUx9SDYHYeGay
a5DCkg55jEAUAt9oRyCQmQgEApmJQCAzEQjEWsJ0B0gzD7Em0J5tVHSnxvySupbdJsF4id2xVOP5
qPog1EiivjRfoI9zHrxTjNjszCxlz7HK8S2UYAjrIN6wLbHapGghFeRhkZqIrbKbFUxGkqoxps1U
04gFZyNOqyxBNeo0LDwVU073vK+IXewK8yEQNblm2hYf85JjM9UEq8Vkob2lTRZrMbuU/5eCCnew
Lrhk3yWXyqO+6of0RGwJZpZZqsxhNltM12sU60S24vwqoKT+IhJbgpIl99AIxOZjproQuX+LXHC8
LPwuVH6G1V5ur2xzy+qnUQRi6zDTeG3O5ZLDWnevRTnEuuA3W0S2syrudsAIxFbZzbrdCLICayeO
UHJNNE6pBdFsqQW1iDZsxYswArFZmWkYYlqeThS1yASrEadl82nJZLLwlOUKykNHh6eTakrpLpF6
pT+tLHpDpyCPEYBAbDpsPv+ZlTINmYkoCvSfuYZgBSQmYutjE743y65jagQCmYlAIJCZCAQyE4FA
IDMRCGQmAoFAZiIQyEwEAoHMRCAQyEwEApmJQCCQmQgEMhOBQCAzEQhkJgKBQGYiEAhkJgKBzEQg
EMhMBGLbMDMU1a6CylVzkKY+I0pXXIBiolFbbiWg8XYqaAQUJCoGLkDSSiDXPFUm10AIbJIZDnsP
sT2YKQa79atDykVyqT71qvxTOsnDqUv9zr80tpB582LlJfPHaOjv7z8FZ8mXtt4yqU9020OoYzx2
H2JbMPO2wqvFzNRVyEo86IXbOHlFZEN0GuJByh9MK2noXjjGQT1F1+v58zRFvpAANsrBcVpbXpX8
NCNTqmPUJ/GTHXgeoCWir7kcQzc00reTBfE4LUmMRh9nAiwRIS2YaansFoaiQiL4Rjuw+xDbgpnx
N/Qr0xrYKach7FQXzGUmch+8dya7cEj9WbqMFNV4IMQcaFCzNPSdCpEvdSLJdgK+Yf216aVgz3fk
dRlGJX4eDh4EuHJWj87NR/YvJzML0DASPCVL/Gz4cDqjFB8IkrKv9kw2dDeQ3CJ2H2JbMDPZpF8Z
Z7jmFDCWHIlpeALS547Xw5IpNA1j43BA/XIAusZgkZCYF2P380vWEifG4H6FmaQQPj2UkDbPxm/I
nvbLf0uE8GP1EushMQXLaqQwRcqOwO/lfrggS0Agtip8Ftq1Q8J21Xy194HHtADy1w6fgPbrEqe/
/FRo5/UJJZX0b911nzjZPrgkp0hckr68sRTsvv/QNPl7M2PJf7L9dYmsddeRvH998PxXAOqDC2p5
7fCA8nd9wnfdJ/66fWJZLVDJLl/Oju9uHUmkpRKw/xCrQntiU6yZDohfhVO3OIQfhTdes9/R4XVh
XumL9JGJjQ9mQDpPwiBJodxd4sEjn0Wl7zPS0grdN0eVc2SBRKeyhclTd4ymAO//ILbLbla7CWO6
eo9ngnHOmOm0fA1AZwdQ6hcKRjpJyDMQqeP8EfJJ4IHmdjmyqRO+oiQi+LTs8qhfuulrv+9LJI7A
kPYtZjCROTb7X2Ry+7H7ENuImVZ6HL4z6vSAcjbWZt1KJrpS+8/Na0fJcw+nXp6DfRJ5/grgQ1LY
I7GkwiRv6mwPyLwi8Y8Vp1fiXOrouTntWzC2R7ucH24LnQ2T3E9h9yG2LDbaF1hUXxv51sDcaiQ1
LE7iuwaIVQ7HfmSmvtHNapcDt6ZXIynwrd/HkYVAZiIQyMzaOWciEAhkJgKBQGYiEMhMBAJREeqw
CRDbHcbTuwZcMxEIhPs1U2CVfwTLsxQBgDU+1Ejt27pCKko2Q2GdFCmXU8nLOsuqUAvXFRZYW7lF
xVRQG9B7RHBIq5bmIJl1zlCsDGtjmQIEawfoZVrb06lqwAqAD+ZWzUyBlXqEdaIHq30ovaF/W19i
ah0vOClSNqeFHjZZlWrhtsKCvdyiYiqojaG0s/JsMclKh1YyDbLOVWYL2oAtaM8CBZR4VkCWrdE5
k3Sn3Ktaf7AFsVB0+K3f0mmU6WqFEYouMGzFhVe80jqXW4JVLnVwWRq7+vYWXNewRHsKVV8sy04K
P7Id6VzOImx1mClNc8XnctPeZd2XTFawDwOXZbKF+6sCWW7BrkBlhx3qqhqLLUmZEvvhlZGDdTXm
2bIFCFDlnWzZ0pV3gOY2lHIrYCZpZWP3w5bp4ILT6MasnQJbyYBb0y13BVORy3KFtZniCkuTRUon
PGGV0oWV1lBY8+bf3ufMCnYCG3P7Z3Vlsmu6sXIxFQmsez0V4riTW7IWbDFV2VVOoLqGhcsf6yYj
knLNmMnaz/PVPTAIxe67rEAfYWNuWgkVFMGur3h3B0a3GrIV7ZaRk6uH19bK5q6sMjFZlnXuYtf6
COVlrd3NBFMxQgUChVW3iLAiVVdXZWGtq4YouWaaB7+xlRGUrYx1f7LhuxVB10BwfWdBy7AWilZS
4RJpDZXUq9U3pFWQYOop5bpCrY3WKlDNoQjTVLkOVdsgNNSiUmifiVjpAddldC3fBEL7TMQmp2ZV
suJuFoEovdFdRXTtb8rEnUvisgi+urpT++ia+W0p3M0iti145kY+J+ZnlG9N8udOL+Wru+xHZiIQ
1VgmczuXcktTReOvof7iwbqpWjln8mGa6gvF9cOx5kFTTyD5sLRGcgzEwxR1XARR8YTZSD0K8LUB
Nf3tVF84LqUNbOrfn5R8iTaHKIoRq6sDGVC0k5tRte2l/svLKopBigq1QAPdCJB39wOF4nGKCmt9
HyalqP0q93VUHx+K/LhSoO79VA4L96np+RBN1esjIuran+rGIM7mg32+5OKFi2+WYN6Vi3eNnxeu
C4QbB6vlC8Dk12R3cvbqL9/3pZz6VfU0cmiP7vrhgnGpRPLDlzLfPcj7YTaTveHMRCIBd8XOLE1+
UHaEApNdFy89sP/PRJI29JGfnty002u4h1TWKzacj79VLUcq4o5DcoNz3eDgiENt+93JafrwrORD
piF34c/fO5bz1C/kxJDH3UnSwz81/gU57eQjUilqv8p93a+OD03+j3bd8S1SYCKR+OUNw+p09diR
B55S0u9O/qK5a46MiPhrUqJ2qA3fIfxn/086DHBSWLz6S0adrppKf75Fvzn7za/X+QPB0KUNH7+m
NfN+yAHTv6h5ugRoDDBxSnY4IvvDlH1YiiGKZtQ1ETozpyAL/Bj5Z5dy0n/Cn4dfo5XYXRGG4/sX
ZP5vYl+Xt8nDNZmdGlUctFRFB5WgGcdYte2fg/FR5dd8k5nWHHhgeWoJmgLuSsjCaJfq9O3OZSVA
7lcTDPlL8KA62j80OKvGMpL/t6wyjphRyMDOmvFuwQ/UH2f8nmvHZy8ukbNkE8CM5PXO5efM0psX
J2Y9dXS4oVmsDjO90KVzTsbyP/VEZb+Zij9M2Ydlw7PZpOL/EiTPmW+HuyWHI3lC6jQVItUW7+Yz
40psAHSnRJvZ12VctUQInBiaq5oOij/TbwYdY+W2F2EvcBzpCUXZo/sugXfSy2fH3ZWQlzLfJV/e
cUn6V+1XEwz5X4IP00Fpl9eRYTT63aXH5pWcS7BwT6jK3S5yDV8L+Dw3Xfji5Ssg3eBZ+d/Um29M
/Crpo5h6VtxoZs4PQc8J45wJMBEAxQe75g+TYMFbXw9PqAnIlEz4x+yTesSTDHdfD0xofwfdLp1v
ACJgOl1uXmaq7ljg8u8e/lzVdJBbsvm5Imceqe0/JzsK1rh0eWT0Ogi0MR3UD6hGNyXITr+Vfr2P
U+ZVpV8NGPK/GPtG8NBeyftpLFEYS8HTjOTxNJbs6f5ctXsvP5b3rKW4/G+Q7fpGM9N/eWQIut9r
BHAH4UXlVo40H6rnkT9dHoeIPtEC/GW8PhPzQOqMX9rqzGY/vDidqZdZPGi47+LAA5sd3Ifhkepq
sPiAc7jc9o9IfhBBa2dunMyFs5nx9MRnUh9xIztmorUMtV9NMOQnM/4xslLDvsgiVxgrxO9tHvRC
KuO/A75V3Rbz8/P/M5PLB9q/vbulWdmgrvSv5aN72gP5ZfHZeWFqo5kJ3OzlV8g6GNNWON0jpuoP
Ux4F8DptzNWEe/6kmMp7te+kt+r8h6eWlLnzRn2nD1sCVZ5eDp5wdDOq6dYHvGhTcYTmIv4n3I0D
Pm4ZDOZ+Ve7P2uTnpT3eoHErUR8j/mQ25fEVDq/qzanM7H3p3OIN7Y3ULvXsCBV8vmvnnvCr4dyz
qVlmIx8xmJouEOW4Z6CONP5ksxzQ9irZwkorn+oPU/Jh6YUbR/QcdaR7GLqF62UgeE/zPukeEaQF
GJqUpTLUH/NcVD4a7dj0vi6Ze1o6ga6uDo5uRgnUto/ByDWkqwiHPkWTAOnWzwdp2OfuHOGHztvg
pMl5qtqvpqIN+QzdzEi3ixh4O2hP0IiAfbCoxE5ykRnS/cNVbzFLDadmPYsZdrFzac8ftYB6fiz9
+YHdezsW869nU/NHNn78mph5dThFPRh/HoTYxxU9fLe+9DN4dHCP5g9T8mEZHJr7kJ7j6xCEkHcu
9TEeQk/Ov/vMBNn4+vxAt8k9OvUPz+1KEXnyPYrN/hZg+Mm5Lt0/aI0hqLT9RPxo6ow8rO7yzSe7
5sjB1DsF+0OMGxkzXalUvMcUoParCYb8F3zzDV0JadlsUg47BKfjqWSX/MQt5GlbeIWBsP/IwrmJ
mmusVt6TeiwX7my7trW5eKprWve2vy0fSyeF1mo9il/VO0D8bsrdYG1Mo6/LTYsolDbImOxIryZ7
FcHfcOO/iNKbQE36C3pNdXUPP+g7XwOjdXVv53GLC67Soa/LTQw6b32uWbCdePZIiVgq783U8KxD
Zo340dd3Lou5vN9L/nsN32hHIGqDmTUKtM9EIJCZCAQCmYlAIDMRCAQyE4FAZiIQiOoyUzD9a71y
CcGepwKJQmEs/qAwApm5JnDx++GVZUcgkJkWQgmC+lvo8pX5knzIfNMjBDB/AyO9TDahQKI9ryYC
VLFGAtBj9AAEYpvA8U1zxTeP2Yumcan4vLVFGE6GNR83bDGJBXkt7qqs4ixe+dDfG2LbMlNwt9E0
eyUqpAtrcUHu5I7c5qKTLYhlcXuLQGbaKSOAq3s2gsvzpBM1y+5M1829FQKxmXezZp9frlbRSl2m
l6FaYQJcPRHbDN7yy1bRBazIsmlbJR2dqwqmHIKTdKEgBpdNxLZfMzXHh7IXTf04qDtFlK+KedNU
aSnYInWJYHgZV307ml08Kte2BIC+xRHbDiuyz1yVO0V7Mrzniqgaatg+s+Lf5xHKnvqQagjExjOT
XYMUlnTIYwSiEPhGOwKBzEQgEMhMBAKZiUAg1hKmO0CaeYg1gfZso6I7NeaX1LXsNgnGS+yOpZpC
5JSmAPWl+QJ9TM9U1Yen0gfeKUZsdmaWsudY5fgWSjCEdRBvti0RbAECWy6PxY6FRWoitspuVjAZ
SarGmDZTTSMWnI04rbIE1ajTsPBUTDnXiPdF+I6MRGyNNdO2+JiXHJuppn1VK7C3tMliLWaX8v9S
UOEO1mGTKtjeu7XvkotsbEvboSEQm5CZtp1mqTCbLabrdYp1IluZvILtmi2ex2JxjUBsFWaqC5H7
t8gFZ/4UfBcqP8MK+ivtpe21y04oCMSmZ6bx2pzLNYe17l6LkoR1wW+2MFQovhgLJeXikonYartZ
weXjBlZg7SQQSvKjcJcplPxtEbb0jwCV1BGJidhSzDQMMS1PJ4paZILViNNyx8aSyWThKctVH1Q6
PJ1UUwpsoZyiN3SMPNoVPtBEbF5sPv+ZlTINmYkoCvSfuYZgBSQmYutjE743y65jagQCmYlAIJCZ
CAQyE4FAIDMRCGQmAoFAZiIQyEwEAoHMRCAQyEwEApmJQCCQmQgEMhOBQCAzEQhkJgKBQGYiEAhk
JgLhBnxzPuTzBxo4vkYU8qBlMWL7Qvm1Eb4jJ+amm2aUsF1+/xU/MhOBqCozJ38tu/RWQXhzwHfq
HVyt7GajMnTdgqYI+YMLgBim6DwPcSVlA90IkE+r6RmKOi5KaQNbiuwtQYoKiwCPB6hAc5V0GFR0
IK1PheLWqCDpG/E4iY4DH6apvCgFxsN9Ul9Y+qcMVBlSR4YompRijAZtUBjyBx3aRC1TEhWkqZB8
FY4auWtxA/t4+HlfYOJyITFh+uKFm1qoz1Rza+tj9MtEoh36E9q3Q3v0y3aQLvnL/55h3/P4Dw/f
6/nRrju+lUiAp34hJ4Y8ygCe91/6kx0zIkkbzFw5uXWYubx84fGuGTGd/vlb/2NJrI4O31V02NE9
e+V9X86Z+bTjEOkb1sM/Nf4Fz+7kNH14NkOCHzvywNP52Yy5f8pBlUGu8mIjtf/PxEQi8e3nh0W5
+5UfmDPkq/pwV0xtQsp8CuTYcM/jT+2fFmHykW6iXEIZPbUGscmXv/97/pkF+VuTOn1ZPhdSL3j/
aEcglPhiVYazwx2g4zRdDxSZ7UBkaIrR1vSOUR8swpEx+C1YggflQTu1BE0BJTbdG+CY/pR0eepw
5xZaMxczra+BCM2DTGtmoUo6pCUdspCDaYa0vQm3yf9mYbQLGHgOxkfJNQEDXaOQsfRPOagypMLE
qfNyKfz7B4PmJIZ8VZ9Fc5uQMseU2GU4Mk10hTuXa7NH4+mGwK5k4iJRb6ZJomGpz6lLiWtbmNAA
XwPMbBgJnjrQQNq4H+r5TKpHa3oRRsEDRMMz8CX4MB3kwTvp5bPjWux5TcDbIbO1DiMdpJVydwep
0Ez1dOgEH2nWgQH475ZBdlH6Nw8cB3fBXukjLwXcJV2BpX/KQZWhYASkxbPjcGDKnMSQr+qzBEHq
c9o24i491g/pAWkI3HGpBs8mjV+j37Y4Mflv5HrG7d/05Ys3eerCDS1VZmYGxupVbqX31n8KlnVm
cqTR9z1NLr8Y+0bw0F4ItDEd1A+oRik2Avp52WOd1zc9BhbIghAZnZnrfqh6OqQgCAJ94sRgjzk4
ySltT/AEmThlhhGoV+b+KQdVhtLtR0lhwC/GTluSGPJVfSK9gfArnyuIfX3o6IkYWTPv42qwM/Nf
zDetjCh5T77KzCSz50GVW403f/nvoVcnHGn0O1KfjJEBkfGPkf3KbGY8PfGZ1Eek2Bjo670xsW6N
W0B9vSPSj0+n0/BINXXg4brMz0/1vq8wNqZ026DWS9qVuX/KIWbQbrIx8grpzH89TB+03ofS5av6
EDqO6m1ixH7n8EM/j9ToXcCpuWQ203n97g/Im1WXfy27Gjvz2dTsdLXPmcDzcIt8sQAfe83EWB64
+zILeb/2nWx7aC7if0LZwtygZwfPFiImP+89NauOXE91dchK50zRqQ9Jj3mhD3hRUdEnBXgs/VN+
HPBxZTCI7fCQNBP9ptnnjXSH1ZCv6jNouZUolSnjfumcma3dHvXz8+nYq+2BnepmtanUZ8ue8A1X
Mh5+49f/QmYGoHMEhkiz83A33GDczKHIX5ASX+ylgaGbGfl2wQdp2KcMFWbfIp+OhqTLHWXc5W4u
fB92SDWloZOBr1RXhzrpnOkrjKagsxO+SiaPkWvINeGQHzr3yf1l9E/Z4Qqdt8FJKXNTPnlEuZEz
akT39/eb5Kv6MFKbUOpDNbnMRemLVzpn+mu8W4/MLmTzHXubVBoCFH56dn27M59LzU9VZ1deyMzE
udTRc3Pw6OAe6Im9izf13T74iS/4MNnpvOCbb+hKADR7p2B/SL6jN/X3S7sazs1Klzn4+hZi5n+N
vFNaMOZfTjXEe6qrw9xNfX3DLxRGT3elUvH9MBE/mjojD6vT8VSya8bSP+UwI8mQ65eJ3CY/g1wC
24g05Gv6SG3STw6depnyE5354ca+4dlN0LWckPyN5XDb7pbCk2fL7rZXpzL38VU8Krt/B4hvDcy5
SlifvcwBYssgCqUdZk12pFeTvbp1k3UTd2ZyojTnSC/oNfuouqkaWPJ9jNuUJ5//m5xLkQ/icN5C
uPy6r+TN9kd/8niJWOrCxRq+Vd8uvwXhS4tLMycf+vcAcNziMmQXfTWgGr43i9jO+wH0n4lAIJCZ
CAQyE4FAIDMRCGQmArGBEKqQ80e1qywyE4GoRZhfpBNY41/rldvpgC3IQ2YI1hAlsNKM4ZzElNiW
RMosFOQyqSlPQ6zD5MQasxSrBpgULKWNXJ6Aj5QQtcDMVYN14qp5fLMqQZyTqFeCAycKOCJYolhw
zqKEqWxXAlhzuqLayP8jMRG1xkxldZHHpzJ8Wf1SWk0EbQGSlx1jmZO+CXp6jS3KtbYICVDZeFfy
2XmnrpOVrObmuUOXVqk2iHU8S1bjoCnUWJFsaWYaq4u28BiXCkVtEfr6xGqUYW2laRtdbe0qssY6
bpANcuuZ2CKraRG52mZaipFkGcQsoQ0umWsP1sXsuYKxvvE517/IOndstkgzr1eFxbCO20DW+slW
MK3oxbEl07Nl5RYeg9nilQBt/Ucgqr6bZbVRLpQnq7BGazsUYcWaTcWVpipc5xGIWjlnsuVHM+t+
0DsM75K7WbbkZMCWX2wr3Zc65qr0KItArD8zoeTDE8H5iMca21kwXzrxopLzhlDBmreyJQ4Xxlo/
g9ZczvUvsq7IflLdzrHGs0X1Ut1rspaHjqZv+pNLe0SJzat629YowXiYWHZrW/TZhkWMLaD4Iqor
rOiDnN1ACCsf8Cs8day8xJXfOnJb5IrsM8uotTaHM7dSKi1NwFcIapSY7CoYxm5sicJqGO2uyIrf
zhMINoKY7ncHwroQHrF5drMb3qfCBuyC69ZeNLvBHcVWLhbZiZyu9QLxjXZEbW1osZIrXDMRiLUf
rCu/E7NlN0DITETNbEdXsGRuPlq6rSTuZhG4l63FStZZNgYOs5D5ZfBKire/aW5/OGgy93Ca+8zR
NpvNsvaYljx4L3bzbGk3emvKbvxe2H0l6ywbg6LDeJXju9QbqE62lcZ7P4U2m+XtMS150Mpyk21p
NzLvxr885D6f025WEAT9Q1DfcBe0YEFljRoLthg1r1UWiTFHanKForxfHZvY1fc0AlFl1Dmvj7Yl
x2aqCdZ3GQqNOG2yWIsVp/y/2UqycFvLut2nu3jJHRdNxBZhZpm1l7WOestvibhdp1gnslVAoHL2
mNqZFkmJ2ErMFCo9HguOl4XfhbU6w7Jl45GTiK3HTOOcJlRqkizYf/OKdU8o179A4joP0nMLQvaj
219J8sG+n03L2WK+OT9Ac2qZPn1wFSIBBk5UkppLLVq9lbvyc1RXdEy7GtasUPCQWCjJD/svZ5rt
OlfQTWwpQiIxtyT6K05+NqN88h31aRCvzqZhj9UOolKPYLcfrCR1apZZQQ28TmyTrUnUD51prMXI
xPzNdM3aDFEsmQzBilzlRq1svSIUWxFtypQwLVGTCKYr5cYw8nMrojlA0xzcLkLL7cAH6SCvLH3k
L9oQgAGKCjQb40h1/MqNLwM0hhiOe150WgkZf4CFQBzEAIghf0g0RLIB4GiKUV34NmseQVtup0mQ
lpaUS/78AyQkTCkht0v5I0c1OaqMqDmPf8ANM9XBz7LGB6vfaVG/a0mNCHMMy6o3glhzMtYsATS5
Wl5WDS/QhLUrU3J1NbTQNHeQi9giSP40M3sMYtdAbgiuozOB7xhRvsvQF84KSe07f1rbGXb6AHKj
5OJg0kHkrbwYXABqHl6goelpkTI7ib8MyWCWV4fTQkgNTb+UvA/0tKRcknC+j4QI2WflkCflFVJf
I1O6DF2+nN7lmlnjQHvM7X7QjEor0OIRYEbhVBZEP3SPwegzRoJRDvwnHk8vasl33RFSstHZOYA8
V0xkmgE+Aqd+G57xw2IXjC0aCcaISDGtihzwTKvB2XH/Y6CnJeVCgmN6ATJ++PWMGmI5O+oytDxK
+q3BzJXYYyK20jmzX1qDxMavkdPbO3JwZFoiG2faExI6zD5wb+ukljybmpI/H/K84ScjXt7I8g4i
+YZ8gIj8KDw2Db1EpMci8p+XG1uVPfBvPqcF93Lqv3JaTv0DiBCq5/VvBv55SZNhzrNlmIlAADQs
d82Tge1vJJSM8cArNNII50+9yXzcnuUIs1faYf6txOvdDiKv9TS9SETWN6YVkXmLyIMLk8FPylfd
J6LK7VwYlCOltFZJg4TqWZt0KcnB9GQwDFqefKV3gBCI2sfvzbxDOqf5u8h6+BUG9pHVkOL4NjX2
UwPc5JnCk420RAU/MQAtOxgHkcv/NnoL+fjfXSTV4qvQSRbQwQFdJJPmPH+jr7DK0ZHqFGklLW2R
lBHhxaCFqoocSYYSoMpHZiK2Gnp2tEpj90qMLHA9TdQioUo8tcunxn7v/XTDXGGm2TQPU7Pvp+cD
TjcrQh/fJYn8p4ExgNztVHYGYK6vVRMZ+pA/ZRcppMOn9bQm5Bqph0PmAFWOJGNWSVGQxw4PnsMQ
iBrE2thnVnYDVHu5fcU/6IpOORHbiZnraJ9ZAHY1XkPQKSdi62N19pmGeyLd8lKwpQbQDDQ14aBK
EQRH207BkGXTRStZsUvT08g5K3zd1lyTFU8/QhFDUAHZh1jLNbNwhndpnwkmN5qCebtqjwfQk4DV
ZrPw0m7SCTaDztpzymlKjk45EevATNvwLx7m9L6c0ykL7EadpUtinUsv4bcInXIitgUz3dhnrtmP
G5Ww7XSri6uDLTrlRGx6Zrqyz1yru4ysqxW6sDR0yonYjrvZsjO7zR7T9huVBSPUYpBZXJaTLWeB
LuiUE7E9mWl1Y2ncgXTymKltElnB/K1YvMOustBBp2n7CY4uNdEpJ2IbYM3fAXIcnzVzskKnnIhN
gv8P9DBl6TzmLdsAAAAASUVORK5CYII=
</FILE>
</FIGURE>
<FIGURE FILENAME="Forest plot.png" FILE_TYPE="PNG" ID="FIG-05" MODIFIED="2018-06-27 16:10:47 +0100" MODIFIED_BY="[Empty name]" NO="5" REF_ID="CMP-001.02" SETTINGS="SHOW_EFFECT_SIZE_COLUMN:YES;SHOW_RAW_DATA_COLUMNS:YES;SHOW_ROB_TABLE:NO;SHOW_WEIGHT_COLUMN:YES;SHOW_MORE_DECIMALS:NO;" SHORT_VERSION_FIGURE="YES" TYPE="FOREST_PLOT">
<CAPTION>
<P>Forest plot of comparison: 1 Proximal row carpectomy vs Four corner fusion, outcome: 1.2 VAS.</P>
</CAPTION>
<FILE>iVBORw0KGgoAAAANSUhEUgAAA5kAAAEgCAMAAAAJ0keAAAADAFBMVEUAAADAAAAAwAAAAMDg4ADA
AMAAwMD/gADAwMD/gICA/4CAgP/g4OBAAAAAQAAAAECAgID///8AAAALCwsWFhYhISEsLCw3NzdC
QkJNTU1YWFhjY2Nubm55eXmEhISPj4+ampqlpaWwsLC7u7vGxsbR0dHc3Nzn5+cAAAAAADMAAGYA
AJkAAMwAAP8AMwAAMzMAM2YAM5kAM8wAM/8AZgAAZjMAZmYAZpkAZswAZv8AmQAAmTMAmWYAmZkA
mcwAmf8AzAAAzDMAzGYAzJkAzMwAzP8A/wAA/zMA/2YA/5kA/8wA//8zAAAzADMzAGYzAJkzAMwz
AP8zMwAzMzMzM2YzM5kzM8wzM/8zZgAzZjMzZmYzZpkzZswzZv8zmQAzmTMzmWYzmZkzmcwzmf8z
zAAzzDMzzGYzzJkzzMwzzP8z/wAz/zMz/2Yz/5kz/8wz//9mAABmADNmAGZmAJlmAMxmAP9mMwBm
MzNmM2ZmM5lmM8xmM/9mZgBmZjNmZmZmZplmZsxmZv9mmQBmmTNmmWZmmZlmmcxmmf9mzABmzDNm
zGZmzJlmzMxmzP9m/wBm/zNm/2Zm/5lm/8xm//+ZAACZADOZAGaZAJmZAMyZAP+ZMwCZMzOZM2aZ
M5mZM8yZM/+ZZgCZZjOZZmaZZpmZZsyZZv+ZmQCZmTOZmWaZmZmZmcyZmf+ZzACZzDOZzGaZzJmZ
zMyZzP+Z/wCZ/zOZ/2aZ/5mZ/8yZ///MAADMADPMAGbMAJnMAMzMAP/MMwDMMzPMM2bMM5nMM8zM
M//MZgDMZjPMZmbMZpnMZszMZv/MmQDMmTPMmWbMmZnMmczMmf/MzADMzDPMzGbMzJnMzMzMzP/M
/wDM/zPM/2bM/5nM/8zM////AAD/ADP/AGb/AJn/AMz/AP//MwD/MzP/M2b/M5n/M8z/M///ZgD/
ZjP/Zmb/Zpn/Zsz/Zv//mQD/mTP/mWb/mZn/mcz/mf//zAD/zDP/zGb/zJn/zMz/zP///wD//zP/
/2b//5n//8z///9BjlLGAAA7NklEQVR42u19DXQb13XmBUHMYACI5AxJW5Qlhz+q05MmbkPJpChQ
SQ3KcV03x7upk+5JGtfxnmO3GyduGp1s4m2ruGnqOG3a5jQ/trdnVSdxEzdJa6dR4yQSa5sELSIy
fRq7Tm3zR7Jk0RbJGZICCAIDEvvmzT8wAAYgRYDk/SRwZt7Pfff93Pfum5k718MDAoGoOdRhEyAQ
KJkIBAIlE4HYtPByNcRMpKPjvM+/5HWMmnIZWD6G/kmumN+ONbPAg4eTL0e1ciDXsfXej04uDT0m
20shtXjFO3S2SE1IitffM7esZGm6/jU2SH5yDQ0bmc96vVzjkt6PZdbMt4PWTOmHENT5ZZTMfHTA
4Groujmntpmacky/LkP47O6pivmdWjMHq+Gf/dEDpeu6ZjQeWljkPZMZvbZG43UA3PfE421QuDFJ
PWf+cP9LPsJYdlfsj+6/KpbDcXXReN0v4KlXnWsWT5as2d9cR2um9MP94dqpWc1ps1OQgUgkRCaM
IyzbAK2MH0TOJ0ciJFTg2MamO/0CtAYZxj+kz3uRoB+ggSGpgfwaIzxkWSVCJGEBGWIBxhdIkmSB
gEKDCcogHmHYrAhi1s8Ep0naiJ5fK4O9SeAiMZAjATcsN7BMo5KV/lTeSeFZlgm2mnQJj5EIH2ST
hC2WOSKq/AAw/XCroOVt5UieaUpJpykE2GPr07ApSMPsYJJRaisH/dZ78iMfA3lE47lBJLEMyw2R
wpMcaWsVQgBaSQgbhlvbFI6Vtm0Q1XoZ5zS9eIRluJhOayOQhhY4NJik/SgHWGvN2DSkWToUaJtr
4yYSOcYZDSAESfZIROmHnbRm6tig/Wic0/TaeNJobcN95u+R38zr0DgWOL6/ccZ/8ERnX8BHYzKL
4X2rXz24BPHZ9NmDh40cP7oATfuD3P5G8GaIYMsQpApx+/5gw4Ed8O659NIBpR/mzpE/nw/21kPH
WOinA+3QPsAlejtTAIN6fq2MeGrJB+8hPVbvZsrefzy4r8m8JrwrhQ8EEr1xky7hkayPgfA90LH/
p6GxDp2ftFK6hsW+6cbeThvNlYnw769Ps/pg390tWnn1vQHr0HpgBTIPqDwv7O+Axh+l433fJNdX
hkhba3gZPkjFGwZpe3XsDwb3t6v1Ms5p+o6x4Nm+d+u0NgL1sI9rUXmD+gOBFetGZQVWhuhQOK60
uTFu/jB0MGnWTNb6gbYNGRuBgXa1H7VxoqXXxpPRf9tLMsVO+EdySAqkoScayJ8TIzcvsZo2csJH
fyuQ3NNwB2SNTG8XIAkTk7Af6uSYPJKOZerUVWJiZnAZkqePNIDSXclm8mffBLCwDONvJ31xHUz4
BtUe0vKbZTAkPgNsqZ0mWd9S0DABSTMsSdcZjbZB9+1K6NQMPELS+8cJBxo/dlwlfyGpsq7RnGqz
1HNNWGDhpWuD6k6BhfGfWRf9vtaDDSrPSVL00m83NBA+STvMwKqeRoB/sFJbholxCKv1Ms5petK2
baTiGq2NAKlZ37UhvWYTZ6zTUZ980EflrkFpc2PcTNlq5rHXbHxCkVOlH7VxoqXXxpPRf5cXnlp6
04BoccOe5YwvoiwjbHgQIkMyNHXD6UUSNaiEaj/+nTH/tWoIgJl6OJ0dOL3/uX2n95/06BFkvPzF
aOAdWmKaP5oiqguZT2UtgXLQ8lvKYFeXgnXLJfhV8vsOUZpaNo2mXriFrk7Yd4iEa0FghNJqLYUh
Os/RNFaa6zTpdRHyp5Ys5em1eOEdo70vkCaizTKcJq376ofM9lZZFG+lLOuBWlKt7Y1zswG0BBs0
nSfDMJpwqNmjHxrtffRDWptHU5ZxY60ZbWhbzbSxYTk3a6b13zZbMwfTKY/PaHARDoOYZKOp3HtC
cXjtlbzuEUllmiE1PDWcAroaRYGqbDfDuZdtych8BN8bHJRhBMSc/FYd6VBTf9INz4eVrB4gSpNV
QzRo59IFr1K4vWO1vNL0fbFwo5qG0lxXCNL0c0QNUDCsNoOhfw9nojN0MFDOEvBavq7wVmBsM7qt
EtZzrdXr8mt52SDMT49BWi/dWrO2qBxt09s85ThuYId9z6KNjbxzo2bejalZ7T7P9EPXGBnfj4VP
BcK52z0vvHUsL3UnHTthRmDC8LoWNh1RbsekuiwPKfYSjYfGBEj6LpkkUFrcyG/ePIBeaHXDaBTG
ukh+L7S2W0I12vl0ydVYaySYUx+al7v1v78GXi2NQnM9wUWGBB/ZbSq1TcHedlBvWqkshX1qqZ3K
Ta+6vNYlE8cfw4/sraO1rbWdtau9ypVGayPARZJCPSlQqRnhy1YzX7/P0uZep5rxMJszkqZ1xq3n
Rj0d+m97SebU6cTNpxdavvusJLEDOSISiC48mZO6O7GPKL1vKqPcC+osSMLecuppCO5tt9wUeDg+
OqfQbh9dgDOnE8HYIqG2W89vwZvDwM66YfTM6ZsTz81DYOTSv9lCKe18unDm5M0Lo/O2IEnN+/To
4s7RkE7z9Py6tudibIBdPDkPweGrIHMq/mX7PZR6tdR9wdgCcCML78vV26988vlDtkqobQuWdjb6
Ld4+uqjT2ggsvr2RWeyep/04x9ofh+s1U9s8f9xAZOeh57mccdc++pTlfMEyxpR6OvTflt9nbsRO
1u2mTYS28H2HAIGoDraZZLJZtxsEdvXwKQnHBwIlE4FAbIZ9JgKBkolAIFAyEQgESiYCscklUwyx
zEAwBi12wzDjoW0+YtkBhg3KLlJWgEgkQniJrANRuYFhmJBiKhFh/MfcFGwptSVQsCXWwKHe1pQl
vlIeIjKIbIQRQY6wefHaWUvAfYMHIspz49bITRYmnHvVCJSzzEA2BqKatolpAghp9iktHMtk5XUe
FW6q4afVaInc5b4aYpBlGmTSjjQtT6uhvQA2FPCxodiGV8Mqmd/s2ZH+Ye+74No+t5mvH/hWer73
o5eNuRvhO+tBht+fSJ/siZOzwTfqv9lSKvngoPpTce2B4hxmKmJpj9bWCkt170xWysO34Jow9F9D
jsuWjDYU598Ohr6CfhGeNdkYzKdoQ/1Aw2cGDkMXjCppl88ug5xRX4+TF73TJweaqrDa+Ombeml4
zH01ru6dD+1vJp0ZU9IuJT4A8oq6QLUc9rw53/Puqq6ZnyKMcYPLPuV5vGYwqNrxcWQOkiP0XTFq
M2nYIMrwNpLjYT01QONNnGIP6W+ik5Rif5hju3hMMXBzixERBqjZoGr/Z9hZlmuzqNnvKaeCH5bc
ZqN1Vc0ZyezPCU4crkAmqnCo2vFp6TQ7zGLIqG1NWVLsAyvk4WOkC4bI72MgaPaQpJW19ldme3aI
5nWLSWox8pswY19XdBtZvR84vylvLMx2kwZeVd9AXGlbhXpN5Wrq9wuHBhNVkMwZOk+lcqshMxyp
BtOi2VfabFRl4MZJNa4E+i5f1vcINGtayHJ4XuAGk1WVzDro5oYUJs33ZFQ7PoaEfZMaRKk2k6Db
IHrhndyQlVr2VN/X4LoDP1QXkrlzebaL9wQP1LvmLXkX+JUm0ez/DDvLlYnwH5RTR81+j+IVWHGZ
S60rNdlrEFOJPieJrk/DB5W+1Oz4jHTUDrN4s3cbLafaB1bEwwo1VMuQ40XTHtJo/5snwjdYzT9L
QhhNtcBQatSXM9I1G1mtHyJ9PzQsqMCjvOV9G2EhwZChUifXydyEPvm8UqUdmu9UeAiS4VM51fBx
fXxnn39Ws6+02ahmlWpkyQSzdGdwDm4nu4T/ManGfBAuVX2fuTgCfUfJ3scC1Y7vDTKb3E0nxWXV
ZlK3QXw6N8eZCfgBUSYa1Jdnks15totnxkuaPFoGynhrmAfDFtCws5xqM43r3MBqvye4NndM6XUF
xazvbscifQdbxn2UQ2rHZ6SjdpjFYG1robBRybKNhx25PIz0yenoa8NyrM/jM+0hjfY/U2Y7KXPw
DPSDz7rdVQ6ajazWD73QfcYy6+3llLpGh4MH9gAX9LeyncxDSkwYhGrdPPkqqcSfwN/kVmOKXdo3
ckK3r7TZqDLwBEcaKxtt6Ou9D/YFuY7HOhm6ooxXqxoWyfRdGBuBXptG3Q9CD9Fmo5npzMgMnVrI
9QodTQp6LjxnzyEIRLlahR6fNuRI2h5bxQShDNumi+SfqpHceiuchBNHvx6CQyrd/rLm0EfHotCj
rtzubauMuhLF7NrP/bNjkRdJD1+kaQmHK2Y6AaheWIQlS1uLLnlY2ZHLgxe+dqheqO+PwCnS7oQF
KojW9u8vbzRMDPlFbmgSrBs0pZ/94f6ooPdDVulFHedGEwLR5xOpngmySs6nJ5enPpD4uBITBbFa
knnL8F3i30XvyK2GMBLOskp7fvpWUgl1bGuQYne1DteRaszcAg/CXenJ9KyyZ65mNaxPTYT5C89r
4yBKtVrdjs/X/0v9dB9xu2ozaeZYuDBGRsKwPryoUaEXRNkcO3bbxVg51fRFmRF1jFGDOLudZTmw
2O9dA173N1D1ui7Bh51L9o2kKYeaHV/BdE4sGW29o/A3TW638pBfewY+RRY4lnQVY7GHtLZ/uQ3F
hvmDbN4iodjILst6P4xYTSCFRCqZtfDfxQjjvqy6ml5TLckUfONXh+t9effol6MjSVm3r7RZcvri
6bjHqyvoAHuXfAfb6DznI/1Tbcn0RwThB4p6QheW6Raq0VE7vn+DHqDD4jHVZtLMkRT+leS4HVra
aUBHF6lJEsbqzbFjt108vLcMbRbqD3lV9czBzrIM6PZ7yhibgR+7vsNH60omJ1K/awqU/ED/AwaH
gSLp8ohrbQ359oFWPGbl4a15tF8iK/MEoRImDWzaQ1rbn06uZamzA/SGk/2ukWIj21+v9wOh32E8
cQjcKfNk1ubYaY7ak6Zehqh8O40ZXhaTG2DH6ASWDFg2rxrN4eAP+7+m21cuW21UCf9CeA44pvVF
OkCTGYi2Utl4NdokPrNBhqaFJPPSaIL5bOwp+N7wHpCidyhTjmbH5x+GkTaqqVObSSPHM7Hf8h2O
zUNfNK4aB3uXRgZBevZLvLKM0q2Oamco6baLdYp1pGv8tbrlcbSzLAO6/Z5ijMd92K1ll1bXh4Z3
k/r9aoHhfVQ1b9bs+Aqny4Xe1g72gQV5uDaPdhvpl2aYIaL7isUe0tr+QPO6x/gwDI9TebZAt5HV
+iHz7P11oKf58blgckyCRW974+kpkhTagAvso/eNTmbaGk/OV0Uyxz0QzatG635WPDzyRItmX6nb
qNI0QU/7EumGkG/hhtNkEz1U5wNuga4hbSdWr7zv5PmNr4MbWxMRdh38+az7eTcwOf7pUafb5ev2
SRtERe3vGq2XltclTZXRkkiuS5qqwI1kstm6QBkq0dB7VsAXmHHUldIoOJcdhdvfNYIusgeCM7Xe
EsFZbl3S1KxkIhAIBAKxYfjt2mWtHtdMxDZG7Q5/tAJDIFAyEQhEJZIZVB/NDgcYJiTbw4rZpxUy
f0MgEOsgmXKgVz25YeVso/aeqRFWAoP4pBKBuEySeaN+kky1vaw9erzRsllWbCs134qtHGPxQ6kv
m5r/RD0MgUCsh2TGzpnnXdqb35awFcW2UvOteEnx9Nho+hdUoflP1PwPIhCIdZHMuOnPcSgBgdww
alu5VEd9K4bhdzPfWzL9C6rQ/SdO4Ls+CMTa4GyA1DrQP5b3LrKgfLeC/9PVyQ+FBz9zc/idnxbE
LNwKlo8E9AD0D+aEIRCINa6ZBsTFuuP5RgLUnE3zrXh4+vjoeDzHv6AKpzAEArFWyYxE4DHYwUHe
g5L2vZDSfStyt86fIztRu39BFU5hCARiHdbMT4Tf4fAV1fpb2QwEVN+KT4+27zwVzPEvqMLqfxCB
QFQGtDVBbGNEavcxPL6dh0CgZCIQCJRMBAIlE4FAoGQiECiZCARi41GPTYDYHjCfuzfimolAINZj
zZR49Y9ke/9AUj9kpB20SGmjvm5E/VrxxqmFhXJI8GCnUFb2UhW20S/FoBEllVMZPZFzYol34kJS
/pbRVA4EjIbnnZm3NYr1wuRIAnyZZc2SKfFKg/IO3a5JK/1ZAzcAvC6dYJOvMiVL55WvcGooVmEz
yt5GRai5S5ufSyocm8cF/V+OYDoQ0KvMOzNvaxTrhYUjXkIpW6d9JulO2up6f/B5sVDxKK9w2eSh
gpUS8vmshIJWYb6MkqTCozEvSnIzcqWNHd58OWzwFZFad5T+DtW/OKUtkG2wJiWTNGfudOjU1Bun
peSpUJWP0wp0cH79RrZTVDkSX6DmRSeCyyyxzqNA52gDNdnBitLW8Huz9fZuNLUfvkQH5+1GN2Yu
r7BMizJbMdcFhxmft8FyVZn136lLNsrkoGg/FRXiNlfxUVCNMbJF95kFL6qopjjoiuuuprnMXHKf
Wenut1zlwSlUFUQrZd61cORNEnm5CkwjfKl5ELEuksnn7vEvi05UsTJrGSXrMqQ3hNn1XhSd1BdT
ECvcn/LrkGJtPYTIRV3OoLJ2ZW0IZr6yxvNQoWBKay68qoLpXHMtVFr3hl5nPhGVr5nWEWZRjlRV
xr4v4qUNVlYkvuIytQqsgULxCmtR9H62ywLWxksJLnjLk1Le/T4zj0AhDvNSqPOR7aIqY6Q4GjeX
ZOI3DRBrVgWKR9eyXovfNEBsctGsnmqM+0wEovDGsXj0GvJuGOQTIbY+zAaakpvDtYeXw3GH2NoQ
P9vs9WQXvv9GfOmV+KX5xv+9w/eJX+w4/wCJ6pjCfSYCsfFole/7dHrWOe5Kn7f+Uu1+styizYoh
lhkIxozNsfpKYYv5UeehIOREChzEQgxzRAY5ogCamIcAvjykpb+JGQjFlLR+YTN3b4BUtiXIMJxc
XR6IRsY6v+dJw8UgyzRQFmNB6v+0kW0CyCbd6XpHSBba961Bhg20kn4dUPqV9rVRqOZLVY875mf8
LVqUmZ6cUzZ5luVaIFIlz6qxZGNgQHpl6rYLBQQT3jx/duJi3U2hpmSsxrXZXfH5Sy9d/2cZ7bID
6Ep/YLex4J81T9VIcfT11Ld7RB/Mp9LXnDwzNQW3RU+uTL/3YZpmuvv86/fu+3OZpA1+4KcPbFa5
lEN9pLJ1cuMrsTer5a5F3nGANrjQC47qFw3fFX+hpXshRS6/deCFK7rnZE/DUkYOetztJD3i45Of
UdLWyQ3ir4+vPHzo3sdJv9K+HrRzASTuiex8Srj48zf/dkWTRjM9wD8p7CTfJXLLmcxUB2y0xii3
JDnPFzJkNDdr01LhY/KFxfnM3zUxAe6St2bXzE9BBrjBZboe0omuyc/FGPo6fpbMxsAqp5r/TBVd
qeOQBlFx/bVTvQ3wiC8Lv8yqsTvDnCAOLlH5H+/ctCvmjXRox9Mz41C1vtO8mMqpAkMxpfYfNw70
bAW4WdInqzMr0Ox3V0IaxruBU2s6ewrqyXl3rks3w5cqiVNKWh7m2lJLZpieXmWnOSrOpJIbLZON
IaY+PjmfvkgYAJhTPNm5OL6ROjsVr2eDDbJYi5JZB92GzFGs/qQvklbezG8cOB7c35iip6r/TBUp
eBvcDqQyWSLUSSY4R9rmdjE1qcb64WWd0jhsXhdEMe0rFf6jIwtV4+E8PXytgLsYNTyr9gTBX8JQ
C5GSuuk6MT3proQsCALcptf02dfIOQnI2rnQfanSOGUCCDCflK1havr6n9Dp4feCdwY3rtvnhGzg
evbVM+fenFGuKvjNvHH+bLylngsl52pMMhdHoO9o0KJzn/GD6gp+vzIfLtNTzX+mCjIlE/nj9io9
4omHet8CXHBfJ9vBUk/yYbDsLjevZMZ96vHC7xz8ZNV4oC3Z8qTzjK6FM/AEB6vKWd/I0Ws9GfC3
c53Md5kmNyWEqcaj1fT5vreQyRQgRzINX6paXLjfH3r+k/YwZaPKvYtSHGf7eps2rIkmoDE7sXaR
mtuVhV0TNSaZvgtjI9D7bsvupQeeUW/lqHMk3Y/86eqk2o1aR3wp1pCKeiBx0jdOpun59PuXZ1MN
VIqHwRhIAnhgs0N4PzxYXQ6W7y0aLsXuahmm/Xn9weM/z9aTXd9k8szHEx9wQztqEURhgmhDw8pZ
gV4z4sbHjTYx0ydCurDesoEejnvExeRr2a6O3W3NVEEt/9fcdlV7Z/a15bjUU2OSCcL8hefJOhjV
VzhR1KLrVN+ZtNlV/5kqPET2fHE5ka3TrwH21vsOzqyoc/hb9YQibAlUeXrpORpxNMLXwn3xdMLj
VRUUss9kyMkYK4R9j5Siq9w+JV0cswwGL/knivYkltuGSpxHFUZbGMWBayk7w7nDayNmT3E+sbx6
TRf3wVa6h6SKqotj3VV7Op+eXV5akGrnIYLl3qz/XQuf/elTF2TfnpH/twumOuBTh5961fP61c89
ENi1t79tJnWBnPr2/El4CLQbbv7d7/8i5xX8PXPJwEfOfnnnRWXrv+CdPvdlRTQb9/zPf/y/fW8q
92b/fO8bm9g/vFJZ7o7X/rbtYqqqPExNTXU42e5r4Zz3/LGe//BFOqaYPS+1XTlNptfvBpZuOMWU
uqNM8kNg12e+1Xb3kyQzVydc/9TFFAn4u52vesyidS5IEhr3Ziq06zOfvuaNdIQ+rtfSkwuNnZBG
YOPvzS4l5fHV5Pu/H/qD/1LuQOl3oRyPLR97zT/8lS/I6eVjNfb0wDKpXRpNMJ+NPQVS9A51a+V9
z7M/g4eGd8OZ0/cnnluAQHS37j9TxVcgAMG6hcSHRQg+uvjOk2eI4uv1AdtOxX3mX57cmSD0CDKb
/ru2oUcXuk8v1jSLQU/70vO05Z+ONS4qN65a6mZgX9DVW15z3YlErI/W1Ldww+kFOBFLxLszzolp
3BwsPJdojA0qmx09zJp+4TShWL2XZoVDC4mHV0Mdn9/VWiBF667Pd10x83B84VBzTSpoa3kHSNzF
uBusTclpARCbE5ES39iZ7kyuJfvlh7h3Jb36hnLWrN4iar1hyPeDX1FGZA3bmqzt7TxheclVOv/X
P4IjfLOCzRa/kRP60aEisUy2LlUT1Zh+W2pFvkKs9/mmfea0sVUlE4HY3PoA2mciEAiUTAQCJROB
QKBkIhAomQgEAiUTgUA4S6Zk+Ws/cwkpN08ZFKX8WKlCNhAIXDNtcPyw/1qyIxAomTaBkiTt0+b0
zHpKDlTejAgJrFdgpqfCJuVRzM2rkwCNrJkAjBgjAIHYJnB801x3FmxxNM1bPRkD5EQYfq143ccN
X4hiXl6buyo7OSNm4zxcIxA1KJmSO0XT6pXIwQGOzQW5kzvyHBedfF4sj+otAiUzV2QkcHXPRnK5
n+SlCnaf0pr2qwjEFtVmrT6/XK2i5a1uUimfcvkJcPVEbDPUlV62Ci5gBZbNnFXS0bmqZMkhOVGX
8mJw2URs+zVTd3xIvWga20HDZSI9K+RNUxNLKSfSoAim33LNt6PVxaN6npOg5jwxIhCXHRXZZ67J
nWJuMrzniqgaatg+s+zv80gld30oagjExksmvw4pbOlQjhGIfOAb7QgESiYCgUDJRCBQMhEIxHrC
cgdINw+xJ9CfbZR1p8b6krqePYeC+RK7Y6l6iKRGSpY02kvzefxYn3maT2TwTjFis0tmMXuONY7v
YhLCO5A3bUt4U+QkM654HtvbRTyKJmKraLOSxUhSM8bMMdU0Y8HZiNNOS9KMOk0LT9WU053c4xsJ
iO29ZuYsPlaTyhxTzdwVKs/eMocWbzO7pP+VoHwN1lFJtQtmrpbslEfTdyUeF03EFpLMHE2zWFiO
Labr1wZ4J9krQ4CMF5FQ6BDbSDK1hcj9W+SS42n+tbRee1hXrwfiWonYYpJpvjbncnDzdu21oAzx
LuSbL0vMCuQxGEHpRGwtbdbt4wY+f/snFV0TzV1qXnQlQsQXCNRu4KJgIraQZJqGmLanEwUtMsFu
xGmzlLZlslh4UrqS+izE4emkltJJsAre0CmUB6UTsRmx+fxnlitpKJmIgkD/mesIXkLBRGx9bML3
ZvnLmBqBQMlEIBAomQgESiYCgUDJRCBQMhEIBEomAoGSiUAgUDIRCARKJgKBkolAIFAyEQiUTAQC
gZKJQKBkIhAIlEwEAoGSiUCgZCIQCJRMBGLbSGYwQg/DAYYJycpZS4BlPk7PBD/DRSI5udWAppuY
gBmQl6gQBD9Jq4Cci0yJXENByKHMCdh7iO0hmXKgVz25YeVsY0+TchZfaUi8SD+lEz+YeH3Q+Utj
S6k3zpdfsngrC4ODg8fhFLlo7y+R+mhvbghzq4jdh9gWknmjfpJMtb0MaeVsOTVziZ4x/XCjQFdE
PsgmIRZgfIGkmprth1sFaGDYBoNSlmXIBQngIwIcYfXlVc3PclSkOse9inzyQ08BtIaNNVfg2MYm
9iayIB5hFYqRyDHOzxMSyoKZVMpu5RgmKIN3vBO7D7EtJDN2zjzvAq9xpqQh0qktmKtc+B5491x6
6YD2WbqUEtW0P8jtb9SyNA4cD5KLeplkOwpftX9teiXQ9026QsO4Ip8HAz0AF08Z0ZnF8L7VeGoJ
GscCxynFPwwdTKbU4v0BUvalvunG3kaSW8buQ2wLyYw3m9u6BGhbx5YEcLYcU7PwCCRPH2mAFUto
EiYmYb92sR+6J2CZCLEoRz8lrthLPDMBn1Ilk6yLYnJkSlGjzW/InvDR3woR+IkGRephagZWtUhp
hpQdht/NfG+JUkAgtirs32iPaAtj60L/2LwqmJfC9x7Wo8hPO5z4i9HAO9QrNYoNk/DhtJqC6ScX
0VTjvtP7x7pP7z+9mJN/WNGPlRwg/NpJD0CQm9VK1lIpP0pxSLaXq/z4pTDs/Z6olID9h1gTNts3
2sXFuuOqYMYuwfHDDiluhnMv52YSDWJ1yoVySEUnh1OqXjxMUqj3mUTw0L2ocj2nLK3Qe21E3Ufm
UXQqW5o+fst4AvD+D2K7aLP6TRh4DHZw6tl1njOcc8ZUl+3SD12dwGgXDIx1kZAfQLhe8IXJUVmc
oaWDRjZ3wRfVRAQfoy6PBpWbvrmzF6E4BiP6VdSURO7W+f9FhduH3YfYRpJJ8InwO9THjOA/+KGI
0wPK+Wi7ffs41Z3YR7VWupU8fX/iuQXYqwjPXwO8Twl7MBpXJakucaoPqFyR+IcLi9fU6cTNpxf0
q0B0t366ONoePBUiuR/H7kNsk33mBij2xtootvkX1kKpcXka3zVAbNl95kZLJqM+J1Uw9J7kWij5
v/4RHFkIlEwEAiWz2vtMBAKBkolAIFAyEQiUTAQCUSHqsQkQ2wnmk7pGXDMRCMTa1kyJV/9Itmcp
EgBvHrRI/WrDYBbovmhbHuVUO5RZsssKu+LQGiXx4JYlvUck3pGkVjc+p8N45wylWTM407pci3Ao
wsK7U2vzRl7EGiRT4pUe4R0GhSatkja4jcANFEyjQPdFW1PaD2VOCa5KdcWhNUpyz5KUc7SDdyye
/i9HME3WJIOsjUenIsyK5rW2GsBLKGXrtM8k3UlbXe8PPi8WKh7llYOH8ovlc5ecSuYSrcJ8GaWV
k8gVS1Kx4Z1HYc39YhZXgjveJUcbqlm53b4pSb+/9h7d0DtAfO506MTt5tJSnLSvcsV73bUAya1u
zheV0GK6c0Xc82sVMalqo7pksQu2pDX8DlC9vRtN7Ycv0cF5u9GNUWjLnBQkixaraeoVc+2iVIkv
PXfnkln7tsCBAq2rpPy/bBOoVER4ecvmHLEe+8wy9IJqLpjuJwU9Jb8OTJdRKpWJEmQkvmyWnMvn
i3WRuwm0nLtbpWtotHbRRIgyJJO3yKNkuZBqQm+Val57dlY4igz2cqskud6XutiflrVf5Avq17W6
T9vsqMvpB2tX1qhgSuUM5BzV6zLeWnDHoRnF87xtKnQjQGqWkpxd/g4rPjTW3tqIQu8A0ZvdmpRK
qirD2xQafqM3+RoXEl9G0VpKM88auC6d1RWHJkvr1pD2utG76pKhyvLu95l5rJVuT7PK69zalw+N
m0Uy0T4TseaNROnnvLUKtM9EbHLRrEpW1GYRiOKK7hqia2zFbH2tZUUGL1Pvu1Db3170cjjuENsC
se8zdd7ZuYzv4tJSYnF+boePTa/6lnCfiUBUbaGUpY89OOMY1eLz+n7RVtv7TDHEMgPBmLE5Vj8z
2xIwEig+LO2RAgexEMMckUFWPWE2MQ8BfHlIS38TMxCKKWn9m/r7kwFS2ZYgw3BydXkAkFknN6Na
2yv9l6Usav5PG9kmgKy7DxTKR0gWve9D1G+b5toU9A8Om/S1Ph8ibWKMl1hoQAlT0qk55RDDNogQ
ce1P9bJAPNYYZOpemZr/nLNgwuz0+Sm/xPibkjXmJseize6Kz1966fo/y2iXHTClHA7sntITnDVP
1Uhx9PXUt3tEH8yn0tecPDM1BbdFT65Mv/dhmma6+/zr9+77c5mkDX7gpw9sVrmUQ32ksnVy4yux
N1eqxcOOA7TBhV6Yyo/V2n5XfJY9OK/4evn26tlj3XOyp2EpIwc97naSHvHxyc/QtNMPKqVMTU19
46lRmfb1oDY+DPo9L7Rk51PfySSmRz+vDeiHD937ONDYh9tGXyHs8Ncd+96+uzxTHU4sbwSmj3nr
ez5+bH4xkWzWpqeCx5n4fCYdYjJNO87XykC1rJmfggxwg8u6p0uAJj8XY6jDEeoPk/qwlIMMy2lr
InSljkMaxAnyZ6e603/El4VfZtXYnWFOEAepHr+ZfV3eSIdrPD0zbjgu3HgeNAF1drGktf2TMDmu
fs1X83+6OrMCzX53JaRhvFtz+vYhzfOaeMNwwJrEpJ8GbhxSkEz7WMMhG6f4f6Oxq6pjjCQcmoDf
rM5CKTSF2PBVE+def3aOiB3AnOLlruRx9o35S696fKHGIbm2JLMOug2Zo1j9SV+E+s1U/WFSH5aN
P0rHVf+XoHjOfBvcrjgcyRKhTjJB0gzy7WJqUo31g+GUaDP7uoxp1gn+oyMLVeNB9en9tYBjLG17
GfaAIJCe0CZNMo3UTdeJ6Ul3JWSVzLfR01teV4M6D/ptGqBJ/3bDyUwnOVdxmxGbgQQbVNxPkUQn
N1y7eCbL+d47MXXujR+S0QgV/C6eO/P2uJdrEOZqRjIXR6DvqLnPBDjjB9UHu+4Pk2CprqEBHtES
kCmZyB+3V+kRTzzU+xbggvs62Q6WepIPg2V3uXklU3PHAhd+5+Anq8YDbcmWJwv4P1Pa/pPUUbAu
mdT/qb+d62S+yzS5KYE6/Vb79R6128Tl6AlbEpO+H/bSPoehJejLi4XocKB3j+K35okqNNUEeLLP
rv2W0eqd2YaakUzfhbER6H23GSD0wDNqPyvzobYf+dPVSQgbEy3Al2INqagHEid9iqozn37/8myq
gUrxsOm+SwAPbHYI74cHq8vB8r3O4bTtH1T8IILWzq0D/WMi2fVNJs98PPEBN7SjFrFW8Z8H2R5b
EpP+l2KXlD6HocP9z38kLzaR6pkgC+dro4mPRje8jXwf8SxlZl9s37OzVVVUy/5duavdn30j9VeS
r2YkE4T5C8+TdTCqr3CGR0zNHyZtdniNNedqInu+uJzI1unXAHvrfQdn6J0SBt5qKP6wJVDl6aXn
qKObUZ23ARBllUXD/+kYK4R9j5Siq9w+JV0cs78Q9hvWt1CUJCZ92udekG/I/tx4w8drjhFtNCVS
S6tMdSbRQwvxVCbU2cS0qntIqqiWPLZcyXW+mE0nF7haeJRg6Qx/RBB+QLrDA9MtNKD9RaLCKiuf
5g9T8WFZB28dM3LUk1mWY1uFfg4Cd7bsVe4RQVKCkWlKlWP+WBQidGu0Y9P7uuTubO0Ctro8OLoZ
JdDaPgpjV5CuMv2fAryXhb2yK7o+6LoRHgDLI45VVUE1k5j0aZ/7ofm2xlnQn6ARAnthWY2dVtgJ
MPIzh5gqNpdP8ixnsv4O/87fotf6vtHh2HzFrm/4UyvphHSoZp7vWSTz0miC+WzsKZCid6hy5H3P
sz+Dh4Z36/4wFR+WgZGF9xk5vkI2M8G6hcSHRQg+uvjOk2eIguP1AdtOx8XMvzy5M0Ho0ZsCm/0t
wNCjC92Gf9AaQ0Bt+zOxmxMn6XDT/Z+21M3AvqCrt7zmuhOJWJ81ZAVyBqlJX+vz1LhaDL1teCKW
iHfTJ24hb3v89Bn4sTdw//NVV5YEbn4pFb2mY88HWwvsKHfufss1s3LyHq7GFo81vQMk7mLcDdam
JPq63LSIQHGDjOnO5FqybxjkzJUr6RU6tTTTv60+3ztemanZrdOa3s4Tlt29doi+Ljcx2Kzp89RR
nfjRoSKxTLYuVUu1kVtW5MyB0/W+6Rd60H8mAlGj+gDaZyIQCJRMBAIlE4FAoGQiECiZCAQCJROB
QDhLpmT5az9zCSk3TxkUpfxY/KAwAiVzXeDm++FlZUcgUDJtAiVJ2ge46Zn1lByovBkRElivwExP
hU3Ko5ibVycBGlkzARgxRgACsU3g+Ka57izY4miat3oyBsiJMJxt8rqPG74Qxby8NndVdnISX7ab
aQRiC0pmSb9rOQuhowbK21yQO7kjz/GYxefFluVSC4HY8pJpOCN1cc9GcrmfdBLNkpqptKb9KgKx
RbVZ4IusiY4RZa1uUinndPkJcPVEbDPUlV62Ci5gBZbNnFXS0bmqZMkhOVGX8mJw2URs+zWTN/wv
Wlwgmk4R6Vkhb5qaWEo5kaZHR9NLuObb0eriUT3PSVCjnhgRiMuIiuwz1+ROMTcZ3nNFVA01bJ9Z
9vd5pJK7PhQ1BGLjJZNfhxS2dCjHCEQ+8I12BAIlE4FAoGQiECiZCARiPWG5A6Sbh9gT6M82yrpT
Y31JXc+eQ8F8id2xVEsITWkJ0F6az+PH8kyVnqmp8E4xYrNLZjF7jjWO7zxJBVuxeZFW2xIpJ0Di
S+XRznhtRkDRRGwRbVayGElqxpg5pppmLDgbcdppSZpRp2nhqZpyupf7sqUL32JAbJk1M2fxsZpU
5phq5q5qefaWObR4m9kl/c9rixrkatN8HjdSkdXbOY+uexu8IxBbQDJLLFXWsBxbTNdrG+8kbCXe
LLLGGy8i8WUrzwjEppVMbSFy/xa55Hiafy2Vv4eVTCtqyYVtWoW6LwKxGSTTfG3O5crD27XXgkLC
u5BvPj+0CBdSMbq4biK2nDbrVh/kJT5XCqSiAmLuUh1WRWehL/YRIJQ9xPaRTNMQ0/Z0oqBFJtiN
OG13bGyZLBaelK72oNLh6aSWUuLz6RS8oWPmsXOKKydiM2Lz+c8sV9JQMhEFgf4z1xG8hIKJ2PrY
hO/N8pcxNQKBkolAIFAyEQiUTAQCgZKJQKBkIhAIlEwEAiUTgUCgZCIQCJRMBAIlE4FAoGQiECiZ
CAQCJROBQMlEIBAomQgEAiUTgTAh80GmLtggo2QiELWCGB/ysZPn34TzZ+NX+5taUTIRiGpDTH7Z
/0uT5y7OkXPl9x/TU6/UB0/Im0MyIxT6VUvAEkEPgh/kEMNmRYipKRvZJoBsUkvPMcwRWUnr31If
+GgNMEyI9OAxP+NvqRIPwyoPpPWZYMweFSB9Ix8h0TEQQyyTpWMtFhpQ+sLWP6XUPJWG0pFBhiWl
yKTMYKs2LtTRbdDXRoptwGhl0hZjmUALyFmGDYlgGVLVQvII27p823Ru8Mz5ffGngsfEGh14Xs44
nZrqgMEp/erAbuO0A5RT8cJ/pfjrjn3v4F2e7++85etTU+BpWMrIQY86gBd9r//JjjmZpA2kLj6w
dSRzdfXsse45OZn8+Zt/u1KlOfbbKg87eucvXv+5jFWedhwgfcN7xMcnP+PZFZ9lD86nSPDDh+59
IjufsvZPKWg0yFlWbmL2/bncsHL28+++epx2v/qBOZP+1NTUN54alcnhpWtGtTYhZT4ONNazskP8
9YkM3z/n238kPaWOnuptLD29Lw2yc+pVczLnOLf4na/UrzS/XoMD1kGbPcKyDcCQmRFkjmU4QQvu
HPfCMhyagN+EFfgsHbQzK9Ds1+alfr/ADSaU0+MHu7bQmrmcansZZGgZ5tpSS9Wa9BUe0pCBWY60
vQU30r9pGO8GDp6EyXFyTsBB9zikbP1TChoNpTB55hVSSiLVdiU8ZU1i0ifT9A3Dik4lvm94Xosl
ZU6osYnU7JXgIecTE3Coml3X0uTfGT87/SxRYJsVMXQ+zq3MT3huahwSa14yG8cCx/c3kjYehAYx
lejTh6MM46S9Cf8n4c/g/WxAhLrpOjE9qce+ohN4G6S21ialk7RS5vYAE5yrHg9d4CXNOjQEf2m7
qXFe+ZsFQYDbYI9yyCoBtylnYOufUtBoqBgDZfH0/9re161JTPqkSQ76Z5RDivNpsbdZYu/8tZHX
VYonq7ZWngiGX52a/oW2ryz1+8czb2+9u3G6tiUzBRMNmmwl9zTcDauGZArgg71PkNP/E/1q4MAe
8Ldzncx3mSYlNgz62kp6dWVLCebQElkQwuNzC733VY+HBARAYo8eHe6zBscFte0JHoFxVcIItDNr
/5SCRkPt9ptBWRAvjI1fbU1i0gdxee8Jel8lOuUQC18YO7hHpVg1tD25eqq8HNm/z56rbckkc12P
JltN137un6HfEDiA125JfDRKBkTKN0F0q/nUZPLMxxMfUGKjYGgDxtS5RW4BDfSPKR+fTibhwWry
IMLVqZ8f778+Pzaqdtuw3kv6mbV/SiFqCtZ0U/h5pTOFSbDtq0368J8Hv9NDDnvDy4JDrJIzo1Ks
Gmb/Krny4lt2/RZVWkv+Wnbu6ZpdXuyp8X0miCIcpidL8OGXLRIrgnBPainr06+J2sMKYR+daX1w
jZEdPFtIMMXFuuPz2sj1VJeHtLLPlJ36kPRYHQyAKKssepUAj61/ikG5fUpoxNTBIHfAfZJTEpM+
UXepP5w5VR7BKNMKjxIwUM2uO7SY/Ff/W3wtmtLaXOC4c49/ORUXhZrfZ/qhawxGSJuLcDtcY97M
YcgvwMjP9LPAsS0cvV3wXhb2qkOF27ssJiNB5XRHCXe5mwuPwQ6lpix0cfDF6vJQr+wzvfnRDHR1
wd+QyWPsCnJOZMgHXXtpf5n9UwyDg4NKlhvhASVzczau3Le5m23ZC35rEpM+fFpVXjl4G+gP1WiZ
y/SpGTut5CRFj8G/Vbn3BG4xNfPiN3aCtp/MO+5+IZuKG5vl2pbMqdOJm08vwEPDu6Ev+qvmPEj2
mPBjb+B+ouk87V1s7CY7jJa6GdgXpHf0Zv55ZWfjaXqjLgNf2UKS+YnwO5QFY/G5RGOsr7o8LLx9
YGD0aQfNrTuRiO2DM7GbEyfpcDsRS8S752z9UwpzCg1av1T4RqWw27yL8e4FaxKTPtnsCKra1Ew3
wUaZ9InODm97nAyg2ZPxm2NSDfSgcOieVLZzzxV5W4SrOkK/nXiXUKMDz70vMLHNv+AqYUP6ggCI
LYMIFHeYNd2ZXEv2DYN8RSrzpnra7GF8c8pCWcO+wLyc25QPPPUPGZckP4vDeQvhwmveojfbH/rx
sSKxzNnzNXKr3rssr7zwrwGW7Dylhc+n6LagY6pmm92DvrIQ21gfQP+ZCAQCJROBQMlEIBAomQgE
SiYCUT1IG5ADvl+bbKFkIhCbYc2UckS8bGGX8vNIkmQhJSnXBZJYEuckkWhYwZlIJZrPbB5dlRDk
ZCzAsFT5bIdArB3r+opr/rNRiVd/RgI+b7ybSbSznDxGokKCyasFO2Wx0VXz8NZ0Bbmh/yV81ouo
McmUlEEr0fGpDl/eOCUHXhvmaoQWqF9JRnpdWtRzLVw9liHjar5cuVNKKntFN/MY1Nxxg6jG5nFD
dnRSjeXgi0umunDwlvXLPFVFNCfCWJ94ffjzOaVpiajCa6xUfMGq8BZWJFO4jUx8gdW0GF0tVKHF
W9Tvgtzgkrn+KKNJy2/+CjpsIwqpcBzVuxNuG3HrepVfKu+oBvI54lGiKjaVUyrZrVK+xObwW1xY
nbLo6z8CUXVtls+/TSK5W6LX9V4Jv845nDaubijmzBAIRNX3mXzpMc+7Fw2H4S1VIoIuMlVE1zlX
JVtZBOLySqZNnAreF83Z4vGmOgvWU6d1hy9bbtxlqmyJw4Vxc29JK+9GvjbZKiiZ+sZMuQtkuXNC
T9UdWM7ezXKlyaF2KLzFy82r3JcxSgBDoLXiimXnXdJ1pdsaadV8KLPVg1SB8sPXXBGVlEFRkX2m
xK8v82uiUnZv8HjbdVMIZvn9VO5MugFFVD7cyn47T3ltZiME072yIF0WgUdsOm12A7q2/CIq5ql+
/UviN7hn+PLJonSiLNf6HQl8ox1R0wrttq1GPfY/ouaGciUP1LaaHoSSiahVtbSMtaaWxbLClR+1
WQTqsrVYjXqbRuAw/ejPJ8t7OYDPe9M89+GgxdzDqVRz4tQtXCxTqeQ4TVo1GskwgMF7sZtWpb3s
Kiq/AUpwxdWot2kEBYfxGsd3sTdQ3dlW2oWueB5N2k2LGcTmVWkvax6+JosorM1aPy0gaW+4S3qw
pH/6QJKMt98tMXnfI9CIWCN1upJ7uUfxQmwz1DtLgWFzyRvGzxaLzNwVii/4PQKbpafVntNqJVlM
rc1TVd3YY9peRsdFE7FFJLPEUmyzibbZYvKu127eaUEsaltpl/ji9pgIxNaUTKnc7bHkeJp/LZWv
qWrrLF+O8o6LJGJrSqZp6e9yjOcYchSUId6FfJf7grGjNovSuXVB/egOlpN8eOBnszRb1LvgA2hJ
rLInetZAEmDoaDmphcSy3Vu5Kz9H9QWXHVdjm5fyngpLRZcwy5e7cqNLLZ1u1W1AY5ItjcGyk59K
qUexsyEJ8qX5JOy220GU6xHspp5yUifmuQpqUOckbdSaRDsYksbbjEysV5ZzPscQxZbJJKzS1b5E
6/C1WC2llMdMEdMSM09OAArpVkSLn2UFuEmG1ptADLABUV36yC/S6IchhvG3mPO65vhVmFwFaApy
gvCU7LQScj4/D/4YyH6Qg76gbJLk/SCwDKe58G3RPYK23sSSID0tKZf8fEMkJMSoITcp+cM363Q0
GhFrHt+QG8nUBj/PmwfeuNOiXetJzQhrDM9rN4J4azLeSgF0unpeXgu3MmJQtDFTdHW18pefB7G1
EP9pav5WiF4BmRG4mk35v2lGeS/AQCgtxfVr8YSuGXZ5ATLj5KQn7kDyPaIcWAJmEZ5mofkJmWm2
xF2AeCAtauNpKaiFJp+N3wNGWlIuSbg4QEKk9I9oyKN0hTTWyIRBw6BP07tcM2scaI+53TeaEWUF
Wj4E3DgcT4Psg94JGP+BmWBcAN/RY8llPfnOW4JqNja9AJAVCpFMciCG4fh/gx/4YLkbJpbNBBOE
pJzUSA55ZrXg9KTvYTDSknJhSuD6AVI+eFdKC7HtHQ0aeh41/daQzErsMRFbaZ85qKxBctOXye7t
VzJwaFYRNsGiExJxmL/3rrZpPXk6MUOP93nO+ciIp4qs6EBSbMz6CckPwsOz0E9Iemwk/321qU3V
gX/jST24X9D+0rSC9gMIE1HPGlcm/n1Fp2HNs2UkE4EAaFztXiQD29dERDIqgqiKkS5wvsQb3B25
WQ5xexQN81uKXO9yIHmVp/kZQrKhKamSzNpI9ixNBz5Kz3qPRtTbuTBMI5W0dkrDRNTTOdSVJD3J
6UAI9DzZcu8AIRC1j9+d+xVln+brJuvhFznYS1ZDRhDbtdi7h4Tpk/k7G2WJCvz+ELTu4BxIrv5i
/DA5/H03SbX8InSRBXR4yCDJJQXPPxgrrLp1ZLpkVk3L2iilZHgmYBNVlY5CQw3Q6KNkIrYa+na0
KWP3YpQscH3NzDIRlVhip1eL/c4NbONCfqb5pAgz8zewi36nmxXBO3YqJH8yNAGQuYlJzwEsDLTp
JIPv8yVySUrJ0AkjrQWZJub+oDVAo6PQmFdT5OXJhQf3YQhEDWJ97DPLuwGqv9xe8QddJZsdmPr+
ugsDzzz7UAkKOgMsbQRq+TCt7ZXeItxI+BIEogLJvIz2mXng1+I1BJ1yIrY+1mafabonMiwvpZzU
midqi/9n0KhIkqNtpwSSjaJkL81wB2ikoTnLdMpprcmaph+nPBJKH2I918z8Gd6lfSZY3GhKVnU1
Nx7ASAJ2m83801yTzlyLk9pzymlJjk45EZdBMh1XGacwp/flnHZZkGvUWbwk3rn0In6L0CknYltI
phv7zHX7uFER2063vLjd2a5rDnTKidhwyXRln7ledxl5Vyt0fmnolBOxHbXZkjN7jj1mzjcq80ao
zSCzyF0UB1vOPF7QKSdie0qm3Y0lSLyT/mr3pqk9mbQ4u3SMh3x/mPkOOi2bMnB0qYlOORHbAOv+
DpDj+KyZnRU65URsEvx/F+emNRGbXecAAAAASUVORK5CYII=
</FILE>
</FIGURE>
<FIGURE FILENAME="Forest plot.png" FILE_TYPE="PNG" ID="FIG-06" MODIFIED="2018-06-27 16:10:47 +0100" MODIFIED_BY="[Empty name]" NO="6" REF_ID="CMP-001.03" SETTINGS="SHOW_EFFECT_SIZE_COLUMN:YES;SHOW_RAW_DATA_COLUMNS:YES;SHOW_ROB_TABLE:NO;SHOW_WEIGHT_COLUMN:YES;SHOW_MORE_DECIMALS:NO;" SHORT_VERSION_FIGURE="YES" TYPE="FOREST_PLOT">
<CAPTION>
<P>Forest plot of comparison: 1 Proximal row carpectomy vs Four corner fusion, outcome: 1.3 Grip strength.</P>
</CAPTION>
<FILE>iVBORw0KGgoAAAANSUhEUgAAA5kAAAEgCAMAAAAJ0keAAAADAFBMVEUAAADAAAAAwAAAAMDg4ADA
AMAAwMD/gADAwMD/gICA/4CAgP/g4OBAAAAAQAAAAECAgID///8AAAALCwsWFhYhISEsLCw3NzdC
QkJNTU1YWFhjY2Nubm55eXmEhISPj4+ampqlpaWwsLC7u7vGxsbR0dHc3Nzn5+cAAAAAADMAAGYA
AJkAAMwAAP8AMwAAMzMAM2YAM5kAM8wAM/8AZgAAZjMAZmYAZpkAZswAZv8AmQAAmTMAmWYAmZkA
mcwAmf8AzAAAzDMAzGYAzJkAzMwAzP8A/wAA/zMA/2YA/5kA/8wA//8zAAAzADMzAGYzAJkzAMwz
AP8zMwAzMzMzM2YzM5kzM8wzM/8zZgAzZjMzZmYzZpkzZswzZv8zmQAzmTMzmWYzmZkzmcwzmf8z
zAAzzDMzzGYzzJkzzMwzzP8z/wAz/zMz/2Yz/5kz/8wz//9mAABmADNmAGZmAJlmAMxmAP9mMwBm
MzNmM2ZmM5lmM8xmM/9mZgBmZjNmZmZmZplmZsxmZv9mmQBmmTNmmWZmmZlmmcxmmf9mzABmzDNm
zGZmzJlmzMxmzP9m/wBm/zNm/2Zm/5lm/8xm//+ZAACZADOZAGaZAJmZAMyZAP+ZMwCZMzOZM2aZ
M5mZM8yZM/+ZZgCZZjOZZmaZZpmZZsyZZv+ZmQCZmTOZmWaZmZmZmcyZmf+ZzACZzDOZzGaZzJmZ
zMyZzP+Z/wCZ/zOZ/2aZ/5mZ/8yZ///MAADMADPMAGbMAJnMAMzMAP/MMwDMMzPMM2bMM5nMM8zM
M//MZgDMZjPMZmbMZpnMZszMZv/MmQDMmTPMmWbMmZnMmczMmf/MzADMzDPMzGbMzJnMzMzMzP/M
/wDM/zPM/2bM/5nM/8zM////AAD/ADP/AGb/AJn/AMz/AP//MwD/MzP/M2b/M5n/M8z/M///ZgD/
ZjP/Zmb/Zpn/Zsz/Zv//mQD/mTP/mWb/mZn/mcz/mf//zAD/zDP/zGb/zJn/zMz/zP///wD//zP/
/2b//5n//8z///9BjlLGAAA7EUlEQVR42u19CXgcx3Xmm6t7egYE0IOBREiihMt01rGVNUgBBAe0
ogEtfQrtVdaRnY0PRdZ+n+zEVxLz89pKsrTiZBU6Ubw5fEjemFEcx1Z8xFLMSLFFfJKBgYkxBW8c
x1nRAAYUD1AC0A2AGMzRAGarq4/p7ukBeoABZgZ4vwR2dVfVq1fHq3pV3W+eiwcEAlF1cGMTIBAo
mQgEAiUTgahZeLgqYiba1nbJ51/y2EYlHD4sHYP/IG2Y37ZNs8CDi5O2oloWSG7W6/nAxNLgk5K5
FFKL857BC2vUhKS4fOdsWs7SeMfLbJD8SVU0bCQ+5/FwDUtaP5ZYM98eWjO5H+rA7ZdQMgvRBgOr
dbfN2rVNImGbvixD+MJNiQ3zm9g0B6uRH/7OyfXrumk0HJlf4F0Ty1pt9cZrA3j4qW+3QPHGJPWc
/q2DP/URxnI3xH/nkRvjFo4ri4bb/gOe/5l9zRZT69bsM7fRmsn98EikempWddpsApYhGq0jE8Zx
lq2HZsYPAueTolHyNMSxDY0P+kPQHGQY/6A270WDfoB6hqQG8tcQ5SHHyhECeRaQIB5gfIEUSRYI
yDSYoATCcYbNCSDk/ExwiqSNavnVMti7Q1w0DlI04ITlepZpkLPSP4V3UniOZYLNebqEx2iUD7Ip
whbLHBcUfgCYPrg3pOZt5kieKUpJoxkKsKfK07AZyMLMQIqRaysF/cYz+eEPgTSs8lwvkFiG5QZJ
4SmOtLWCUACayRM2Ave2yBzLbVsvKPXSwzS9cJxluLhGazuQhTAcGUjRfpQCrLFmbBayLB0KtM3V
cRONnuL0BggFSfZoVO6HvbRmytig/aiHaXp1PKm0duE+89fJ3/RlaBgNnD7YMO0//Fx7b8BHY5YX
IgdWP3t4CRZnshcOH9VzPHMFGg8GuYMN4Fkmgi1BkCrErQeD9Yf2wO2z2aVDcj/MXiT//FGwxwtt
o3Xf62+F1n4u2dOeARjQ8qtlLGaWfHAn6TGvkyn74Onggcb8PeFdLrw/kOxZzNMlPJL1MRD5CLQd
/F7daJvGT1YuXcVC71RDT7uJ5sp45P3laVYfHPhgWC3P2xMwDq2TK7B8UuF5/mAbNDyTXez9Mrm/
vo60tYqX4J1UvGGAtlfbwWDwYKtSLz1M07eNBi/03q7R2g544QAXVngD76HAinGjsgIrg3QonJbb
XB83v1V3OJWvmaT2A20bMjYC/a1KP6rjRE2vjie9/3aXZArt8PfkkgqRhh6vJ/88N3xsiVW1ked8
9G8FUvvqH4Ccnun1IUjB+AQcBLcUl4az8WW3skqMTw+kIXXueD3I3ZVqIv8cGAcW0jD2etIXt8G4
b0DpITV/vgyGxC8Du95Ok6xvGagfh1T+WYquMyptne7r5aeJaXiCpPePEQ5Ufsy4UfrjlMK6SjPR
YqjnpjDPwk9vDSo7BRbGfmhc9HubD9crPKdI0Uu/Ul9P+CTtMA2rWpoQ/I2RWhrGxyCi1EsP0/Sk
bVtIxVVa2wFSs95b67SajU8ap6Ne6bCPyl293Ob6uEmYauYy12xsXJZTuR/VcaKmV8eT3n9bC1c1
fWlAtLghV3rZF5WXETYyANFBCRq74NwCiRqQn6p//Bvj/luVJwD51EPZXP+5gy8eOHfwjEuLIOPl
f40E3qAmpvljGaK6kPlUUhPIFzW/oQx2dSnoTq/Dr5zfd4TSVLOpNLXCDXQ1wr4j5Ln6CPSntFpL
EYjNcTSNkWaZJr0OQv7skqE8rRb/9oaRnn8jTUSbZShLWvdn78q3t8KicC9lWXuoJlXbXg/nG0BN
sE3TeSoCI0mbmn3lXSM9X3mX2uaxjGHcGGtGG9pUM3VsGML5mqn9t8vWzIFsxuXTG1yAoyCk2FjG
eia0CC+fL+gegVSmCTJDiaEM0NUoBlRlOwYXXzIlI/MRfGNgQIJhECz5jTrSkca+lBOej8pZXUCU
JqOGqNO20gWPXLi5Y9W84tTD8UiDkobSLCtC4tSLRA2QMaQ0g65/Dy3HpulgoJwl4eVCXeG1wJhm
dFMljGG11d2FtdwyhOamRiGrlW6sWUtMirVobZ6xHTewx7xnUcdGQVivmWd7ala97zP90DFKxveT
kbOBiHW754HXjhakbqdjJ8KEmAhcVp9NReXjmEyH4SVFJ9F4aEyApO+QSAK5xfX8+cMD6IFmJ4zG
YLSD5PdAc6vhqUq7kC65G22OBi31oXm5e//ry+BR08g0ywkuOhjykd2mXNsMdLaCcmilsBTxKaW2
y4de7oLWJRPH78Ez5tZR29bYzupdp3yn0toOcNFUyEsKlGtG+DLVzNfnM7S5x65mPMxYRtKUxrgx
rNfTpv92l2QmziWPnZsPf/0Hosj2W0QkEJt/1pK6K3mAKL2vyKPcA8osSJ7dcvYFCHa2Gg4FHl8c
mZVpt47Mw+S5ZDC+QKjdpOU34JUhYGecMDp57ljyxTkIDF/7Z9NTSruQLkyeOTY/Mmd6JCp5XxhZ
2DtSp9E8N1fW9lyI97MLZ+YgOHQjLJ9d/HPzGYpXKfVAMD4P3PD826x6+/XP/uiIqRJK24KhnfV+
W2wdWdBobQcWXt/ALHTN0X6cZc2vw7WaKW1eOG4guvfIjzjLuGsded4QnjeMMbmeNv234/eZ27GT
dbppE6Al8vARQCAqg10mmWzO6QaBXT16VsTxgUDJRCAQtbDPRCBQMhEIBEomAoFAyUQgalwyhTqW
6Q/GIWw2DNNf2hYinutn2KDkIOUGEI1GCS/RMhCV6hmGqZNNJaKM/5STgg2lhgNFW2ITHGptTVni
N8pDVAKBjTICSFG2IF4NhQPOGzwQld8bN0fvNjBh36v6QynH9OfiIChpG5lGgDrVPiXMsUxOKvOo
cFINP61GOPo+59UQgixTL5F2pGl5Wg31A7DBgI+ti297NYyS+eXuPdnv9LwJbu11mvmO/r/LzvV8
YMuYuwu+Vg4y/MFk9kz3IgkNXPV+Obxe8oEB5U/BrYfW5nB5QyztU9taZsn9xtRGefg72B+Bvv3k
mjZkNGFt/s1g6Cfor8IP8mwMFFI0wdtf/4n+o9ABI3La9IU0SMvK53HSgmfqTH9jBVYbP/1SLwtP
Oq/GzT1zdQebSGfG5bRLyXeAtKIsUOGjrlfmum+v6Jr5McIYN5D2ye/jVYNBxY6PI3OQFKXfilGb
Sd0GUYLXkRyPa6kBGu7mZHtIfyOdpGT7Q4vt4inZwM0phgXop2aDiv2fbmdZqs2iar8nB0N+WHKa
jdZVMWcksz8XsuNwBZZjMoeKHZ+aTrXDXAvLSltTlmT7wA3y8CHSBYPk70MQUu0hSSur7S/P9uwg
zesUE9Ri5Jdg2ryuaDayWj9w/ry8sTDTRRp4VfkCcaVlFbyqytXY5w8dGUhWQDKn6TyVsVZDYjhS
DSas2leabFQl4MZINa4H+i1fzvcENKlaSDoyF+IGUhWVTDd0cYMyk/nvZBQ7PoY8+zI1iFJsJkGz
QfTAG7lBI7Xc2d7PwW2HvqMsJLMXC2wXPxI85HXMW+p94JebRLX/0+0sV8Yjv1FKHVX7PYrzsOIw
l1JXarJXL2SSvXYS7c3CO+W+VO349HTUDnPtZu/SW06xD9wQDyvUUG2ZXF/N20Pq7X9sPPJmo/nn
ugiNZMIwmBnxWUa6aiOr9kO09zu6BRW45K+87yMsJBkyVNySW+LGtcnnfIV2aL6zkUFIRc5aquHj
evn2Xv+Mal9pslHNydXIkQlm6cHgLNxPdgn/bUKJeSdcq/g+c2EYek+QvY8Bih3fVTKbfJBOimnF
ZlKzQXzBmmNyHJ4mykS98vFMqqnAdnFybF2TR8NAGWuO8KDbAup2lomWvHGdExjt90KOzR0zWl1B
Nuv7oG2RvsPhMR/lkNrx6emoHeZaMLZ1qLhRSdrEwx4rD8O9Ujb28pAU73X58vaQevtPlthO8hw8
DX3gM2535YtqI6v2Qw90TRpmvU5OrmtsKHhoH3BBfzPbzjwmx0QgVKnDk8+SSvw+fMZajQS7dGD4
Oc2+0mSjysBTHGmsXKy+t+dhOBDk2p5sZ+iKMlapahgk03dldBh6TBp1H4S6iTYbW55aHp6mUwu5
X6GjSUb3lRfNOUIholytQrdPHXIkbbepYqFQCbZNr5L/FI3k3nvhDDx34vN1cESh21fSHPqV0Rh0
Kyu3c9sqva5EMbv1U9+yLfJV0sOv0rSEw5V8uhBQvXANlgxtLTjkYWWPlQcPfO6IN+Tti8JZ0u6E
BSqIxvbvK200jA/6BW5wAowbNLmf/ZG+WEjrh5zcixoujiRDRJ9PZrrHySo5l51IJ96R/LAcEwOh
UpJ5z9D7hL+MPWCtRmg4kmPl9vz4vaQSythWIcbf1zzkJtWYvge+AO/LTmRn5D1zJathfGsSmrvy
I3UcxKhWq9nx+fpe00f3EfcrNpP5HPNXRslIGNKGFzUq9IAg5ceO2XYxXko1fTFmWBlj1CDObGdZ
Cgz2e/vB4/wAVavrErzHvmTfcJZyqNrxFU1nx5Le1nuK/6bJ/UYeCmvPwMfIAseSrmIM9pDG9i+1
odgIf5gtWCRkG9m0pPXDsNEEMpTMpHIG/juY0Jgvp6ym+yslmSHf2M0Rr6/gjD4dG05Jmn2lyZLT
t5hddHk0BR2gc8l3uIXOcz7SP5WWTH80FHpaVk/owjIVphodteP7Z+gGOiyeVGwm8zlSoX8iOe6H
cCt90NZBapKCUW9+7JhtF492lqDNgveIR1HPbOwsS4BmvyePsWn4F8cnfLSuZHIi9dtfpOSTfSd1
DgNrpCsgrrY1FNoHGvGkkYfXFtD+KVmZxwmVCGngvD2ksf3p5FqSOttPD5zMp0ayjWyfV+sHQr9N
f+MQeFDiyazNsVMctSfNvAQx6X4aM5QWUttgx2gHlgxYtqAaTZHgd/o+p9lXpo02qoT/UGQWOKb5
J3SAppYh1kxl42exRuH722RoWkwyr40kmU/Gn4dvDO0DMfaAPOWodnz+IRhuoZo6tZnUc3w//hbf
0fgc9MYWFeNgz9LwAIg/eJSXl1G61VHsDEXNdtEtW0c6xp8pWx5bO8sSoNnvycZ43HucWnapdX1s
6CZSv18oMrxPKObNqh1f8XRWaG1tYx9YlIdbC2i3kH5pgmkiuucN9pDG9gea1znGhmBojMqzAZqN
rNoPyz94xA1amn+5GEyNirDgaW04lyBJoQW4wAF6bnRmuaXhzFxFJHPMBbGCajQfZIWjw0+FVftK
zUaVpgm6WpdIN9T55t98jmyiB90+4ObpGtLy3Or1D5+5tP11cGJrIsANh38843zeDUyMfXzE7ri8
bD9pg9hQ+ztG87V0WdJUGOFkqixpKgInksnm3IESVKLBO1fAF5i21ZWyKDhbjuLt7xhBB9kDwelq
b4ngDFeWNFUrmQgEAoFAbBt+pXpZ8+KaidjFqN7hj1ZgCARKJgKB2IhkBpVXs1KAoX6sjM/Wsk8r
Zv6GQCDKIJlSoEdVvlcuJHuumZ+tgwF8U4lAbJFk3qUFFjMty+qX33cZNsuybaXqW7GZYwx+KLVl
U/WfqD1DIBDlkMz4RT3oP9Z52fpsRbatVH0rXpM9PTbk/QsqUP0nqv4HEQhEWSRzMe/P8cro2M3W
Z9S2cslNfStG4N3L31jK+xdUoPlPHMdvfRCI8kmmAaGJQkN7apXH/89V+TcpPhHLvPHjIc0uUUO3
bBBoeYZAIMonmXag5myqb8WjU6dHxhYt/gUV2D1DIBCblcxoFD7IhjvBb30T0toJGc23Infv3EXw
WPwLqltUm2cIBKIMa+Z9noXFrgLfh9572WUIKL4VXxhp3Xs2aPEvqMDofxCBQGwMaGuC2MWIVu9r
ePw6D4FAyUQgECiZCARKJgKBQMlEIHY68GwWsStheNfXgGsmAoFAyUQgahhmlxoir/wjmnRcUfkh
I/WiRorb8etGIm8qycKIk5z5vLzxUjoXRUq159C2HCuZEmqTp2fHv6jU0oYyX1KFC6uhl6rVCvIB
OWhs4MJYdSwBbpg2LZkiL3cFbzMoVGkVebXZ9butFUxzSRZG1s0JunRaL6VzUaRUew5ty7GSKaE2
eXr2/PPFKCsdWsIEZK6GaC7BkII3zSxgH6vOGSJK2ebXTE0+lblO7Q++INbUXduHUgaZCJalUrQw
XyotfpNcipsZoWtmNggfX9Z+WZvltZUQsaILpYMfpfrHklIPVIVkytNc8bncoLts+ZK54cHMWwcI
v/G5hC+JQ6VVbDjfVGPxa7aIrnsWFrIpAeFhk4IpVmq9HNjC1JWQTNKcee2HX6eDC3aj2wE69nix
Mj/g62QqctIqojb9QZlqw5tUY2M7ydoPbvN2wj6z6M1mVMtNHf9YC3W8M9sKZdpaaiEX6x4zKeJS
8j5zrRXQZi5VyPKOJ9D1Z4eNzB8izgnlkkzeup+vbBOLmy55qxkvxuEanPPb2SJO1Um+5BSOdpki
SufG4bY0p7ErKyyYPM8DX8IqvuVCuD6H6zzfbB3s6YplLWMrOxCx0TXTKKUGtUtRZcwbou3b7Kkl
ifyGd2ZlmVnWKLWAwy2tTTGSNlwoYX6jDb1GCrsGLhZbnVA+yatiy2n8bhax6blN5DeRuaLA3zRA
1LhoViQr7jMRiHV2jGtHbyJvhSCkGjnW48kE609V6S+wojaL2F2QbsiuvPNL0wBNs8qDJq9nqckz
XW18ejjsK8QuwdSXvJ4jly7NLcSWyF1KfZpKXkuLs0dfYQKnn1mqSm1WqGOZ/mBc3xwrnxOG8z/q
PBgES2SIg3gdwxyXQIrKgEbmMYA/H1TT383018XltP5QLXdogFQ2HGQYTqosD2S+Z+2+8VTbHhrv
Zjja9Kr/0wa2ESCXcraSHGeYOtr3Uo5h64R8mRBVO1seHzlJfRKlzt+iUf3XwuN1/fI4yMcSSv3R
fO4KL5ShBo4R/RMXr3xr1j7Fd165cuHAeY8/1xiuDkd2hjXzhsW5az+94w+W1ds2SMiXQzcltAQX
8kElUhi5nPlqt+CDuUx2/5nJRALui51ZmXrr48oM1XXp8kMH/lAiaYPv+N7JmtV+6npJZd1Sw/n4
K5Vy1yLtOUQbPNQDicJYte35rhcH/vqrsnA0LF/4o9vHl131S8tS0OVsJ+kSvj3xCTkt3zfrO3g8
q9ab9vWAOj5m2MNzGRJKJBJ/+/yIRC4/3T+iTlePH3no26DFXrs+niXcthACiTY7lrdxQ/mWb/lc
N14U564lieKqTlNFr7OL6Tnh4Xr/n47sqfTyaVgzPwbLwA2k6XpIJ7pGPxdn6Kf4OZapB1YOqv4z
FXRkTkMWBNn1117lGOAJXw5+jlVi90a4kDBAK+gZa6/ZFfMuOrQXs9Nj4KkYD6qAZmxj1baXhoTu
bJIyq/g/XZ1egSa/sxKyMNYFnBIaH4cjWr0NeBYmxjQnb8Kbh2RdSnjb0Jway0GX7gJOuBYjpOKZ
Cvdcc2Pwbm/49dcuXv1X2aMd+Zt1dn318m9PnBdZrr4xXhWS6YYuXeYoVr/bG83Kn+I39J8OHmzI
0KDiP1NBBl4H9wNZ/HNEqFNMkCgK0v1CZkKJ9cNLGqUxqF0XRHH1F2P8J4bnK8bDJXr5nL27GNr2
ErzTFWCDqiZG/Z+6p9xCdsJZCTnZ1dt9euhMvt469skROSXcftgvH5m0ZzifGnufIbYtIsdW0LmN
FKrnWPF84tLfT8+CrL5u5O/qlQuJ17gfDNanZissmQvD0HsiaJglJv2guII/KM+HaRpU/WcqIFMy
kT+uU+4R12Jdzy3ABQ+0s23y/gYgAobdZe1K5qI69q786uGPVowH2pLhZ4vsgOS2/yiMRT4b7Nmn
Miv7P/W3cu3M15lGJyVEqMajhwz1hvz0SuWWLorpzufkSyqWsIs9KD9uXqnkfm3+F3NN5aAz+8Sq
68bxCkum78roMPTcnn8Q6obvK0c5iu9Muh9R/GdqEy3Ao/H6TMwFyTM+WdWZy749PZOpp1I8BHrX
hMAFtY7Q2+ELleUg/ZD9c9r2Mm/3jIF6SkD9n85lJlKTH06+wwntmC5YsWJJhugkQIP/fvhr3eTS
GUmHbGK5HEsepyoomD7B9Ux2ta6tseU6UBXVkv/C193Y2JHmM6l5obvCkgmhuSs/IutgTFvhBEGN
diu+M+koUPxnqnM1kT3fopTMubV70lte3+FpelLCwGv1bTjsCFR4euk+ES1ugO8yCJeOUTYU8T2x
Hl35+JR0cVzpbZfc2f02SfpBkNQmGFW+t55V5FE5SsyPkWa6Ie8+FnX0cwFbKJ9zrrSUa2zbt7cX
lD3krLPrdUxj2/60tOQSWqpin+mPhkJPkyZ3wVSYPmj9CVFh5ZWPgdEOorbGQND8ZyrwkoHAsc2h
Pg4CD4Y75TMiSIkwPEWpcszvCSFls7EHfDUulNyDzR3AVpaHgYEBWwN8te1ZGOUUr6eq/1OAt7LQ
KTmi64OOu+CknJlkGYV/tkkSg9HryFCQDwc/riivHLwOtDdohEAnKMeHKzC+BrfbreoIc4uZWJ3/
lhu9qnqr7Rrtrk0tf9seyklp19x0pUesQTKvjSSZT8afBzH2gMKV584f/BAeG7oJJs89knxxHgKx
mzT/mQr+CgIQdM8n3yNA8CsLbzwzSRRfjw/YVnrIN/2Pz+5NEnr0jMJb45JZ95X5rnML1clbQGn7
hXPHGs7QYab5Pw27p+FA0NG3JLNdyWRcXlpg5szisbjdx66T8WNJhT6RvZCyQDcpmx2C5+LJxa5l
9USq6l5f+7iFpezqz9obW36hSIrw9Tfs+/b+mfRHxJnq4H5TX+cJNzDOBmtjaioEiNpEdJ2Vb6o9
tZns2w0h85+kN313hoaVD/Su8/q+9WsvVdsA3dx3s6G0s/ex/s+/F0d4rYLNae8pi6gTzxxZI5bJ
uTNVWCmBu35leTnnYn3frO+uymbHL9oRu1kfQPtMBAKBkolAoGQiEAiUTAQCJROBQKBkIhAIe8kU
Df+aQw4hWvOUQFEsjN2EZz0EAtfMPBz8fnhp2REIlEyTQImi+tvsNGQMkguVNz1CBOMd5NNTYRML
KFrzaiRAJZtPAHqM/gCB2CWw/dJc8U9l9KKZDyo+by0RukMrXvNxwxejWJDX5K7KTE6PEXn0XYPY
xZIpOlM0jV6JbDzpmVyQ87a+9kxXviCWR/UWgZJpFRkRHJ3ZiA73k3aiua5mWrXurRCISmqzRp9f
jlbR0n1ziaUlwNUTscvgXn/ZKrqAFVk2LaukrXNV0ZBDtKMuFsTgsonY9Wum5j+RetHUt4O6m0Ya
KuZNs9AZsTG55j2Xiqvq29Ho4lEJWxJsp7dOBKI6sCH7zE25U7QmwzNXRMVQxfaZJf8+j7jurg9F
DYHYfsnky5DClA7lGIEoBH7RjkCgZCIQCJRMBAIlE4FAlBOGEyDNPMScQHu3UdJJjfEjdS27hUL+
I3bbUvPvR7WQ4at30SZHYR4lFZ4UI2pdMtey59jk+C6QVDAVWxCZty3RQ6IxzlEeXp0RUDQRO0Sb
FQ1GkqoxpsVUMx8L9kacZlqiatSZt/BUTDnLJPdrzggIRK2vmZbFx2hSaTHVBLPFZKG9pYUWbzK7
pP/z6qIGVm2aLyZjop2wrZlHNxnFbkbsBMm0aJprPbPYYjr+bIC3W9lKECD9QyR+jQQIxA6TTHUh
cv4VuVhcJByYizhZ08RSjM60D+IRiJ0lmfnP5hwqgrxZey0qQ7wD+eaLRtoxY5+Hx10mYodqs2sd
ppqXpwIpENdc7/K71IJofm3ZF9dTrUtahBGImpPMvCGm6e1EUYtMMBtxmhRJUyaDhSelq74NsXk7
qaaUT4nEgh8h4ovqsLZ5UE4RtYja859ZqqShZCKKAv1nlhElHu6gYCJqEjX43Sy/hakRCJRMBAKB
kolAoGQiEAiUTAQCJROBQKBkIhAomQgEAiUTgUCgZCIQKJkIBAIlE4FAyUQgECiZCARKJgKBQMlE
IBAomQgESiYCgUDJRCB2jWQGo/QiBRgm2CyHwgGW+bAkh0J+hotGLbmVB413M4H8g4JExRDyk7Qy
SFhg1sk1GAQLZS6EvYfYHZIpBXqUAL9yIdlzTQ4trtQnf0J/SmfxcPLygP0vjS1lrl4qvWThXhYG
BgZOw1ly09q3TuoTPdYnzL0Cdh9iV0jmXVpgMdOyDC45lM5MX4OsLAd9cFeIroh8kE1BPMD4Aikl
NdsH94agnmHrdUo5liE35AEfDcFxVltelfwsR0Wqfcwjyyc/+DxAc0Rfc0Mc29DI3k0WxOOsTDEa
PcX5eUJCXjBTctnNHFnRJfCMtWP3IXaFZMYv6kH/sc7LarCDpiHSqS6Yq1zkI3D7bHbpkPqzdBk5
qvFgkDvYoGZp6D8dJDdeiWQ7AZ81/9r0SqD3y3SFhjFZPg8HugFePatHLy9EDqwuZpagYTRwmlL8
rbrDqYxSvD9Ayr7WO9XQ00ByS9h9iF0hmYtNevDK6NjNSiicBM6UIzEDT0Dq3PF6WDE8TcH4BBxU
bw5C1zikiRALUuxjwoq5xMlx+JgimWRdFFLDCVmNzv+G7HM++rdCBH68XpZ6SEzDqhopTpOyI/Du
5W8sUQoIxE6FxyR2bZBQAiev/MMklajwtb6HHteiyF8bvB/abk4896lvB6+/JaGkl//13vz+k21D
KzRF4rJ8c3El0POxQzPk72rGlP9k28syae/NJO8Xu89/GqA+sKSW3AYPKX+3JDw3v/+LbZOraoFK
dhqcm7ihZTSRkkvA/kNsCm2JmlgzbRC/BqeP2jw/Bhdfsp7oCDoxt3wjXzKxiaEMyPtJGCIplHMm
QdnC5uT7WXlphZ5bo8o+soCiXdni1Ol7xpKA5z+I3aLNaocw8EE23AnyOw24zTXJ2WfMdJhu/dDR
Dox6w8BoB3nyNES8IV+EXAlcEG6jkU0d8GklEcGHqMujAfnQ13ruSyiOwrB2F8tLInfv3G9S4fZh
9yF2kWQS3OdZWOyap+Jx+F1RuxeUc7FWsyqZ6EoeOLegbSXPPZJ8cR46ZeH5M4C3yc++EFtUJMmd
PNsLVK5I/OPFxStxLnns3Lx2F4jdpAUXRlqDZ+tI7m9j9yF2LLbbF1hUXxuFFv/8Zig1pKfwWwPE
JofjAEqmruhmteDgnanNUPJ//r04shAomQgESmal95kIBAIlE4FAoGQiECiZCARig/BiEyAQm4P+
9q8B10wEYletmSKv/COa3qWIAHz+okZqd1sOaobCGwsUYf2yrUxa6lAaB84rLFp5LSCTb9uSWNJy
iXzRWJ1QvsX4YhnWL8iGKl/YB6ausG9tEfDF3KYlU+TlzuBt+kqVVlHtDP3hNkDtYmOBziTEmMdS
h9KnBqdZ+aJpRdOlRJZEy9UmNk8o32JKh5ZeWTuqwNv1AV8wTqxV40WUsjLtM0l30nbVmp0viAWn
AlKuZZMvflckg1jGwkXHlTWwxtuTMXPGl8bD+nNCCW20qYazrv9mBvjSa1iNcDyG3CXncNAutidA
/BpzuUF34SsimE70v3JyxpfYmbx949gs985bkF9TcAqf5jVmfsOVXVtInanita3JOuZ9fivGndfc
n3ntZ70puGA3utXNJBpHt7Oi83l48yZsg1OoI2XWoMqtO+HoO9gyzfG8pfay9rM1wqFW1NIV+bD9
iQVio/vMEtby7W5x8zaq1DxqSBmsGx6M6w4zvpTG4Q3yszHlwfLUyuCmhGPtXM42/CiV5ZJM3npA
scldy9Yos9ummlaZzqSf66z7VOTLsN8WN3Oui0tlOSWTtqbxME+szmbeBDtbnVXkt5QlezWe35KT
8rUp2p0A7V7BbNhiyTQ3cl7LEpV9Pm/a7fPiNi9AaoEiX0LRBXk2wbWjrI6LKQtLxSprKYXfzDRk
Yq9Ye2rbZVHVqG1HDKI0oH0mYtOL+9pLZDUvoGifidgBormt2XY9UDIRDrVlfq096Yby7QgIU6Fc
8EGvh+VyjYNl/HFy1GYRuxib0mals2+Z41ZebZpVbuVrk9vr+Y2/9k6jZCIQFZDM5uUV8t9M0fiw
2+tmrqQ29duOBm1WqGOZ/mBcZ1r5mdlwQE8g+7A0R4Y4iNcxzHEJJMUTZiPzGMCfD6rp72b66+Jy
Wn9N//5kgFQ2HGQYTqosD2SWZu3djNLnzQGWCYSV3qGd0cA2AuRK+oHCoEZf6ieheF2/3LcKRTo+
cvQurtCXNO+ndLAGGKZOUkaM4nOVZ1kuDFHH/lRrQnVNPVbHed3nJy5cvlpcMGHm1SuXJtKuvWyg
7lR4g84EDH5Nblicu/bTO/5gWb1VPY0cukl3/XAhH1QihZHLma92Cz6Yy2T3n5lMJOC+2JmVqbdS
Rygw1XXp8kMH/lAiaYPv+N7JWu0Mqa6XVNYtNZyPv1IpRyrSnkO0wUM9YOuIgz53rewRfnFc7r5E
IvG3z49IrvqlZSnoKmEpcOv0Qy0k9PiRh57KzSleaQbI+JhhD9O7b+695/Oks9U+V7C6euFU16xE
Q/VCvZBNvUng0svLiTaoXt8hJfg1kbJNXveNv7H89YVrS6kmdbpb5zrDvrLwNeHhPT5/tmnBs/E1
82OwDNxAWvN0CdDo5+IMdThC/WFSH5ZSkGE5dU2EjsxpyIIwTv7ZqxwDPOHLwc+xSuzeCBcSBpao
/Newr8u76NBezE6PgadiPKijI1Nk1NDnyczM9aDKofDmoQCsTq9Ak7+EYt6gzcoQpxQ56BoDvcxn
YWJM+bXgFfgk7WDj0U860/KS4p1N9bnaFBOmMymoeUjNjfUcKy6mFy9d/VfZWx75my3pOn31kmd8
0XN3sKExLmxEMt3QpcucMg1+tzdK/WYq/jCpD8uGZ7KLiv9LkD1nvg7ulx2O5IhQp5gg2QJL9wuZ
CSXWD7pTolr2dRlXLQn8J4bnK8aD4tP7cwH7aO35g/95WPV62n7YPw3uKbeQnSihmJErWug2SvE+
CBm2Ifvku5wc+gN4OxsQlD43dGy7Ppo6oB9Wfj34YLCmHSlKqcag/w72fOLClasge8fa1N/M31+a
TLwm7OWCjSGhNMlcGIbeE/l9JsCkHxQf7Jo/TIIld309PKEmIFMykT+uU+4v12Jdzy3ABQ+0s23y
/gYgAoZurd0uUt2xwJVfPfzRivFAWzL8rH2P6s//ePTwPmXJTHc+R+aSVq6d+TrT6LiYZEjfNArK
hAqgyKL57ndjnw0c2qf0eb5NBpc0T6vhJJyFyBjb29NYy5IJX8u5cuOzZSU5e0Puv68+uqc0yfRd
GR2GntsNu5du+L7S5vm5k/+fqxOg+W6Xu+nReH0m5oLkGZ+s6sxl356eydRTKR7Ku+8KgQtqHaG3
wxcqy0H6oXWehyZA0Uf//fDXuoHs/idSkx9OvqP0kpaUnhuS/9F7Ln+3mPGNk5Jon+tt0tzfN6p8
VSD7XJVDY/fkXWXUInzvnV/MvJxLt+9753VNoCqoG/5r/h/7bulI515O/8XCe32lSSaE5q78iKyD
MW2F0z1iqv4w6bQKL7N6BheRPd+ilMy5tXuATq/v8DQ9KWHgtfqR1s44mavw9NJ9wtbNqM3zUfV7
6FE2FPE9UXpJPccoRY/c73ql+0GQDE2QM7eJsOA+Paeo3tfg/x5VBXkHfMgSahEXn5FW6+pbb9wr
O7GT946zJV3De9k/aq9bfnxxQWhx/pLC0HT+aCj0NOlSF0zRs3do/QlRYeWVT/WHKfuwdMNrR/Uc
XtI9HNsc6uMg8GC4Uz4jgpQIw1OUKsf8nhCK0g3Lnpr3dck92NwBbGV5sHUzmn/uZ6dUr6fwcUX1
hLey0FnyPoIQUCn6oKNTd4pKun/0OnJHojk2zIHe58prkSdhD6dkPuqaFOjxEcmchp0C39z8UiaW
+8mL+5jr3qIoppqCWvT6lr03NL74mpmVTOpPxZIFwCCZ10aSzCfjz4MYe0Ah47nzBz+Ex4Zu0vxh
yj4sA8Pzb9Nz/BUEIOieT75HgOBXFt54ZpIovh4fsK10vzH9j8/uTRJ6BMs1/7u2dV+Z79L9g1Yn
9nhaF1WHoyvKFj/snoYDQW7DFJ+LJxe79H3WZPxY8gy9e8Gz0NCVgIDW5/Kz3468QX11mVF8rs6f
SybjO+2j2dCRo4tp6TOv6Wh85/Xh4snC17Xsa/PXxTIp19GZDb7L39Q3QMINjLPB2phCX5c1jSgU
/1hmqj210ayVr9dmeBO4FmlVWp1VPsyT0TTb7PEuNrnPl2G0b+7rvFB6yVE69HVZ42BzxQ9z6p45
skZOJufO7FDJVOVzz3UrUo7swFmX1/1sd/kONfC7WcQu1gXQPhOBQKBkIhAomQgEAiUTgUDJRCAQ
KJkIBMJeMkXDv+aQQ4jWPCVQFAtjxQ2ygUDgmmmC7Q/7byY7AoGSaRIoUVR/c5uGjEFyofKmR4hg
vIN8eipsYgFFa16NBKhk8wlAj9EfIBC7BLZfmmvOgg2OpnnDRQSwROh+NXjNxw1fjGJBXpO7KjO5
vB87Hp3YIHaxZIrOFE2jgykbBzgmF+S8vYsc45UviC3J2R0CseMlU/ez6uDMRnS4n+TFDew+xU3t
VxGIHarNGn1+OVpFS3SZzq8jaoUJcPVE7DK411+2ii5gRZZNyypp61xVNOQQ7aiLBTG4bCJ2/Zqp
OT6kXjT17aDuMpGGinnTLPR5akyuHhMp4qr6djS6eFTClgSAnhgRuw4bss8U+c1EW5LhmSuiYqhi
+8ySf59HBAf+lBEIxDZLJl+GFKZ0KMcIRCHwi3YEAiUTgUCgZCIQKJkIBKKcMJwAaeYh5gTau42S
TmqMH6lr2S0U8h+x25aafz+qfTTI53OKNjls8hiz4oExomYlc63xu8mBXSCpYCq2IDIvS7rZiSnO
UR5TVh5FE1Hz2qxoMJJUjTEtppr5WLA34jTTElWjzryFp2LKWVTuC77b3YRcoUgianzNtCw+RpNK
i6mmRUMstLe00OJNZpf0f/lRoQYLxV5v8kUEba085qy4aCJqXTJtBcL+mcUW0/FnA7zdqmbdmK6x
6OkfIqG0IXaRZKoLkfOvyEXbYOG96Fzd5NfUQlEgEbtRMvOfzTnUAM26plhUhngH8s2XtE8UUVAR
u0qbFXlnUsmLBUc04pqiJfLWR6LNb4uIvDPBRJlE7CLJzBtimt5OFLXIBLMRp8lS2pTJYOFJ6YrK
S0ebt5NqSvprYGLB1rbYJKHlsVTAiYQjEFWG2vOfuUERQ8lEFAL9Z5YRvIiCidj5qMHvZvlty4RA
oGQiEAiUTAQCJROBQKBkIhAomQgEAiUTgUDJRCAQKJkIBAIlE4FAyUQgECiZCARKJgKBQMlEIFAy
EQgESiYCgUDJRCCcYqohcHMk0CBVqHgPh12A2LVoS9g+Fn7ujDv36NS1V85fm8u2rQSCL3wRJROB
qKhkCo977/+1Ly0sLqXUBzPX5sW/5B8duXKyUtpslEK7CwcMEfQS8oNUx7A5AeJKyga2ESCnViDM
McxxSU7r31G/7NEcYJg6otGc8jP+cIV4GFJ4IK3PBOPmqADpG+k4iY6DUMcyOap7xev65b4w9Y8D
qHRk8CzLhTX6ytgopE9ysFELLwqCUX04GYZU9UNq5G52TVw8OVOo2t434fIGt1O1NayZiUQbDOhz
yKGb9GAbyEHhyv/L8Led+sbh97m+ufeezycS4KpfWpaCLmUAL/gu//6eWYmkDWRePblzJHN19cKp
rlkplfrxK/97pUJ7jq8qPOzpmXv1jk8tG0fSnkOkb3iX8O2JT7huWJxhD89lyOPHjzz0VG4uY+wf
J1DpkFDqTf92XXp5WaVPh8AAFNAnk3UP6KNEqutVb5RciUTip/vPSok2SNTCmil8yefOea5ce0W+
aVKnM/N1acEzv4cJBi9vy/C2OQE6zrL1wJBJDySOZbiQ+rh9zANpODIOvwQr8Ek6aKdXoMmvxKb6
/CFuICkHTx/u2EFrZjrT8hJIEB7iWjJLFeIhJfOQhWWY4UjbG3AX/TcLY13AwbMwMUbCBBx0jUHG
1D9OoNKRR2KMm86kNPoqCuiDlDHy4jJzRQY7P/h8TfSxwB9nw+evXZmZbZIrD1D8Oj01Oedi605J
FZDMhtHA6YMNpAcGoF7IJHu14SjBGLhAADgDfwBvZwMCuKfcQnZCiz2vEXgdZHbWZqSdtNLy/QEm
OFs5HjrAQ5p1cBD+xPg0fkn+NwehENwH++RLTn5wnxwCU/84gUqHYOXXgw/KtVXoqyigD58LGHmZ
10MX1XY7HOiu+s6daqxjXRO/e3UW5N519nf14i+zDwYbpW2WzAyM16uyldpX/0FY1SUzBD7ofIoE
fzf22cChfeBv5dqZrzONcmwEtLWViO/KjhLMwSWySETGZud7Hq4cD0kIgMieODHUa3y8GFLanuAJ
MnFS6SJQQ8b+cQKVjhwaY3t7btHoqyigH35WMPLi00NNykqUGk5Uf+9ezD2w2lR6ttlnc9CyzZJJ
Zs5uVbYab/3Ut6BPFziAl+9JfiBGmj7jGye61VxmIjX54eQ75NgY6L2kTqw75giov29U/vHpVAq+
UEkeBLg58+PTfXcUxsaUbhvSekkLGfvHCWK66BHhu0dRXI3nUFb66YfWJNcZSYWqv3u75/9CyrTv
2wuqwurgr+n6W16se3lpbma795kgCHCUBpbgPS8ZJFaA0EcySzmfdg8wyoYiPjrL+mC/nh1cO0gw
hQX36Tl11Loqy0NW3mdKdn1IeswN/SBICose+YHL1D/OxgKlYxJCAwrod5+Qj2CLknsA0jXSxz5x
MZNrbGsJU2W1SVVaba9NLdxPZrILR30V2Gf6oWMUhknnCHA/7M8f5jDkL8BI3+9jgWPDHD0qeCsL
ncpQ4TrTQioalIN71nGXW1t4EvbINWWhg4NPV5YHr7zP9BRGM9DRAZ8hk8fodSQcjZJpsqOT9le+
f5xApUMIcHJt0wVLqoX+wMCAfBphei1iuEnX1DgICXPp6f1tN4ZBO00ouF53Q2vdajp5ZHs0gULJ
TJxLHjs3D48N3QS9sV/I7yTIHhP+xRN45EcCvOBZaOgie4iwexoOBOlp3vS3VvY2nJuTg8vwVztI
Mn878gb5ldzCi8mGeG9leZh/fX//yAuF0TNdyWT8AEzGjyXP0GH0XDy52DVr6h8nUOkQzL+YbIxb
/ccU0tc2wfbkHgdfjfV1aHpuaaWu/abrCzeee/e17ZdS89tYI+e+wIQW/7yjhPXZKyFA7ChEobjT
rKn21EazVr5e9rwJHYJ/ZZrsKeXp5y3nfM8c2v5JpgQvfYN3OvucJOAXcCjvMLC5ggMhHXXPHFlL
Rc65MzUnmRTNmeXsDdPsP/18ZdYZFzrJQuxiXQD9ZyIQCJRMBAIlE4FAoGQiECiZCEQlIG5bJvhm
9fKHkolAVCOMH1CJfP5fc8jpvMAX5CFTBZ8nJfLy1FGYRH2kJbYkkTOLBbkMbNL5iLeZpXgooGtg
sBg3vPHCb6AdEIiySuamwdvJqnFg83SgF8umJhZthKFAOERTFA/2WfJzjU6XN6Yr5MbMA/0fBRNR
NZKprC50YCrDl9eD8jKiLGJqhGGJke9EPb0mLUpYW33WWPyKsEILs6RS18mNzhs6NRF4h3MMYvu2
kNu40RSrLBO/tmTmVxdt4TEvI4YVSVtY8lIoFgxt3qDoippyClYdtriCnBduPRNfRLDF9eVKppUX
zAJubBsDsWVaVblafGPdtH1FlZzJ60ysefPYXqupeVv9jzdfLYJrWMPsRGndbhULJdZR8xRyw2vz
BF1NZY1ALLqwIhDbpM3y2igX1xdWsQyqhEUsFDnYsqnY8dSmrP7GDSyum4jq2Gfy64953rlo2Ixr
e/1xvRXPQVFrJikmYGvlEnkRRwmiWiQT1nx5Itpv8XjDRs4YtJMH3lFBlvXYwcJV6gxRLBcuktW+
GS2P2sRXbyYvFNnZKXocnz+eUYOqysmLFj1Uf3fIGy+8uC5PvHauayghv/dcV8Mt+lKjgK6Yf6FZ
XPDMPGjZUU63FeKGRv8GZtNtK2gDJbm24JypPAuOUyqllibitwPVLpgb6qENzJ/bVtBGSir56zyR
YDsE07maIG6JwCNqS5vdtn7dUEEbyOMtfxn8NvcPXzpZlE4U52ovCL9oR1SpQrvLq+TFUYCoouG7
kTVJ3JFKEEomovp00tLWl5oQy5K1ANRmEajLVmOVvCalwGYG0t5PljQzFXzQJha8FbR8KssXU1AK
bTYd22Pih3W1qtJuk37Kb5sevIEqeU1KgciXTeTXllSLLuLQtlKPc5RH/dAdRbNGVdptyMZXcUF2
2qwoivpFVL9wF7XHorrIqbFgiVHzmmmRGGOkRlcsKvcoTIjdDq/9+mj5CQCLqSaYP2ooNOK00OJN
Vpz0f6OV5Fpq7Tqr9zqWlbhoInaQZK6zdplMK022mLzjxY63EzZ+bf1ZtITxkwHEbpNMsdTtsWgv
PwX34ob3sJYP27fONB6BqF7JzFv6Oxzc5t/+EIuujrwD+S7yRmsDlpXab4kgqhLUBW4pDn/Ct5aS
erDfv2Aub6BcrJDkQ+490zTbkC8wTVhbWv7wI2V25OcuPqgdyaTIW5dDEdZfNkW7pY2nsBfMYswY
89jEobZbxRigPqudI1kS9f4zC5biysfKwEA2cE3JdtVL2Gpe9F99pPG5LZdMXrEmUS+6UPAmIxPj
nSHMWwxRTJnyhBW6ykEttV6x/rakfvRrYWYN0xI1iWjlFJfNqkbYz7IhuFuC5rtBCLABQVnCyF+0
wQ+DDOMPKwlT2lCNcyzpUoFT0jay8h+bIs+DTCBOnvB+OX/fCY2OSoOENPpK+sJllvP5efDHQfKD
FPQFpTwrhGaIZbh8LmFVuYYSJFXKL4R8Y2/bSsnk9cVGv/D6SYt6b1iR9HOYfIyyTuXPgvQo3khY
T6iterzNUmjJw6+n2ua50BOjUFY9Fr+XmbsXYtfB8jDczGb8X85Hea5Af11WXFRF+Fn18R3sJJGQ
L/sz/pvJ3dNTAKtTc40At81lZ4/KCa7QFVJfBAmN7yk0NPpK+gLcKUiBJWAW4AUWmp6SGKNP+Cuw
GMgK+ngSeI8aGiVKbHaCBFoWtkWbrWKgPeZO2WhG5RUpfQS4MTidBckHPeMw9nQ+wVgIfCdOpdKK
YOY0z9aHJlrIo6dJ2h5y9/oQwGSIiwD4fcDJ7q3HLT6ifZlTP6/Q0Ogr6QtYSXEgROD0L8PTPkh3
wXg6n4DQ9EkplRWSfG/6BSUb88vzAK6t8Ert4WquR7ktTI3YNrQNJBLkIjWdfGFf4tE/Wen/MbS9
H05eXoE28pz8kTtYij316KVHafrgkvxczvh+9V+a9v3KAxJ3e1tb24VVNZoSUOgs+SkNhaKeJ1HI
ivCFNEdYeeXFf12A20lSr4mV2Cn20bRHTb6y/EV6nV+59KcA3umTck08u3zNROwoNKx2ETUw5Gsc
JINfAMGlaIvaepe8yj2grJRviCpnqHIqMKbVEBsYGJAs1AWFxuk2sM9jwo2upu8TVuobU0rSnImV
7qWpwAesWQSqUadH5UX9vwBKJmLn4N2zPy/v53xd0wCf5qCTbNuYkNCqxn5wMDR1hobk01Nl6/jp
zim/kvbTJkppCUImDUmlQ2hElPMalX4xrP7HmLxP/T9dRDlN/wQ6SClDgzorXCrk+pvCzdIqEeOr
x1IwlfwoSiZiB6F3T4s8Bl+NkRHe28SkifTFk3s1xfBrb2Yb5i05fnOpTVTS9pqFpIFdMp3CqHTy
NFT6xRB8YK/MyncHxwGW72ayswDz/S0aK8G3+ZLzhZmeDwnQMhdi3s0eLW/DuPCABIGoQpTHPrO0
A1Dt4/YN/5JrjTvlzJeE7jkRDiRzC+0zC8Bvxqq5xp1y5ktC95yIkvaZzu0z8+6JdMtL0ZJa/dJP
/8pH1L78MdlsmoMmiqK5NN0doJ6G5izRKaexJpuafnhb6us55URpRJSwZtrO8E7sM8HgRlM0qqvW
eAA9CZhtNguDVpNOsBh0Vp9TTkPy9Zxy8oBCiihZMtdZEWz9hBm+jbXNZjbqXLsk3r70NfwW1ZZT
TtNzdM+JcC6ZTuwzy/bjRmvYdjrlZe3po/qcctov/AjEepLpyD6zXIeKvKMVurC0mnbKacyN7jkR
JWiz607khvcLplvRfoSafhtojbFtKlS0/2lKdMqJ2J2SaXEhKfJ2+qvZm6b6ZtKgOdrG2yiXhQ46
DVoo2LrUrHWnnJZfMEP3nAg7lP0bINvxWTWrBTrlRNQI/j8jWI8t/gqbRAAAAABJRU5ErkJggg==
</FILE>
</FIGURE>
<FIGURE FILENAME="Forest plot.png" FILE_TYPE="PNG" ID="FIG-07" MODIFIED="2018-06-27 16:10:48 +0100" MODIFIED_BY="[Empty name]" NO="7" REF_ID="CMP-001.04" SETTINGS="SHOW_EFFECT_SIZE_COLUMN:YES;SHOW_RAW_DATA_COLUMNS:YES;SHOW_ROB_TABLE:NO;SHOW_WEIGHT_COLUMN:YES;SHOW_MORE_DECIMALS:NO;" SHORT_VERSION_FIGURE="YES" TYPE="FOREST_PLOT">
<CAPTION>
<P>Forest plot of comparison: 1 Proximal row carpectomy vs Four corner fusion, outcome: 1.4 Range of movement.</P>
</CAPTION>
<FILE>iVBORw0KGgoAAAANSUhEUgAAA50AAAEgCAMAAAAAOef6AAADAFBMVEUAAADAAAAAwAAAAMDg4ADA
AMAAwMD/gADAwMD/gICA/4CAgP/g4OBAAAAAQAAAAECAgID///8AAAALCwsWFhYhISEsLCw3NzdC
QkJNTU1YWFhjY2Nubm55eXmEhISPj4+ampqlpaWwsLC7u7vGxsbR0dHc3Nzn5+cAAAAAADMAAGYA
AJkAAMwAAP8AMwAAMzMAM2YAM5kAM8wAM/8AZgAAZjMAZmYAZpkAZswAZv8AmQAAmTMAmWYAmZkA
mcwAmf8AzAAAzDMAzGYAzJkAzMwAzP8A/wAA/zMA/2YA/5kA/8wA//8zAAAzADMzAGYzAJkzAMwz
AP8zMwAzMzMzM2YzM5kzM8wzM/8zZgAzZjMzZmYzZpkzZswzZv8zmQAzmTMzmWYzmZkzmcwzmf8z
zAAzzDMzzGYzzJkzzMwzzP8z/wAz/zMz/2Yz/5kz/8wz//9mAABmADNmAGZmAJlmAMxmAP9mMwBm
MzNmM2ZmM5lmM8xmM/9mZgBmZjNmZmZmZplmZsxmZv9mmQBmmTNmmWZmmZlmmcxmmf9mzABmzDNm
zGZmzJlmzMxmzP9m/wBm/zNm/2Zm/5lm/8xm//+ZAACZADOZAGaZAJmZAMyZAP+ZMwCZMzOZM2aZ
M5mZM8yZM/+ZZgCZZjOZZmaZZpmZZsyZZv+ZmQCZmTOZmWaZmZmZmcyZmf+ZzACZzDOZzGaZzJmZ
zMyZzP+Z/wCZ/zOZ/2aZ/5mZ/8yZ///MAADMADPMAGbMAJnMAMzMAP/MMwDMMzPMM2bMM5nMM8zM
M//MZgDMZjPMZmbMZpnMZszMZv/MmQDMmTPMmWbMmZnMmczMmf/MzADMzDPMzGbMzJnMzMzMzP/M
/wDM/zPM/2bM/5nM/8zM////AAD/ADP/AGb/AJn/AMz/AP//MwD/MzP/M2b/M5n/M8z/M///ZgD/
ZjP/Zmb/Zpn/Zsz/Zv//mQD/mTP/mWb/mZn/mcz/mf//zAD/zDP/zGb/zJn/zMz/zP///wD//zP/
/2b//5n//8z///9BjlLGAAA7cElEQVR42u19DXQb13XmBUDMYACK5ICkLcqyzR9F6Ukcd0PKoihQ
cQ0q8bpK192s4+7Jj+u45zhp6ybdRMe1nbaym2Qde0+buml+7JyzquukTTZJa7tR7SQSjx0SjITI
8qnrJrVNEpQtibJIzpAUQBAYktg3b/6BATAAQQIk7yeB8+b93vdz333vzdy5Lh4QCERNwo1NgEAg
dyIQCOROBGJTwMPVEDHhjo5zXt+CxzYo5tCzdAz9P2kVFHesmoimm95kpbWoWA4kN1vn+cPxhaHv
SdZySD1e9wydLVAXuW9unlmUk8j0BnJori4kPuPxcI0LWl+WVrPz3m20Zjy4ffXg4iTkzlx0wOBK
/Q0zdm0Ti9nGr8ggPrsztgqKY6umYeWq6GcfKV7bCqDxwNw87xpf0mqsN2AHwGvep9sgf4OSmk7/
8Z5feglpMr1f3pFNc3XReMOv4IU3rhm1q1k8WaxmU1+5QalZKPrZh0O/qJma1dzKNgZLEA7Xk0nj
MMs2QCvjA4HzSuEw8Q1ybGPT3b4gtAYYxjekzX3hgA+ggSGxgfwawzxkWDlAIH5+CaJ+xutPkmh+
v5wHE5BAOMywGQGEjI8JTJK4YS29WgZ7S5ALR0EK+50RnWEZmpj+FHrk4lm5LKUeSp1I9n72KCmX
xBcUigjN/XBbUE3byjFyGvlOy5MPsMlKNW4K0jA9mGTkGksBn/m8fqQVpBGZaoU2KcCw3BApPsmR
9lYQ9EMr8ZHpbQsRmuX2pdUg9dXdNL5wmGW4qJbXeiANLXBg8Dnal5KfNdeMTUOaVfvjsKCMnRZC
6VFOb4BgAGQfhtRsu9wb6vigfaa7aXx1TKl5bcF95++S39R5aDzjP7anccq3/3hnn99LQ5bmQz0r
X9u/APHp9Nn9B/UUz12Apj0Bbk8jeJYIc0sQoIvj9j2Bhn3b4MaZ9MI+uR9m3iJ/vhTorYOOM/U/
HWiH9gEu0duZAhjU0qtlxFMLXvgA6bE6ZxP3wLEATWzQI8/Je36a6G1U66HUCWB5LPQpUq5/bk+H
TNEcZRlSvorLfZONvTSnBi3PFS70mUo1rRd67mmRhzIpsa7Xbx5ejyzDkiwyVNoan0vH+54i91fW
k/ZW8Rp8RKWX0tyxJxDY067UV3fT+B1nAmf7bjTqufaogx7Cckpb1u3zL5s3LkuwPKT0R/2ZDoiz
ZOxcJvd/XL8/adTso6C0C20bdXzQPiNuP3XT+B3ymGogQ+uYnNdW406hE/6BXJJB0tBjDeTP8ZFD
C6y6Kjnupb9lSF7dcBdk9ETXBSEJY+OwB9xSVBpJR5fciqQYmxpchOTpww0gd1eymfzpGQMWFmH0
OtIXN8CYd1DpITW9UQZDwpeALb7zJHJuD3SPkTzN9NDir/MOLmj1oHUiS4M2QjcpN6l4ebNyC8HH
ln5AueEGLc/YNDxZqdadY+GX139a2TmwMPoLU1BDX+v+BloupW3B3dBAyz0+BStanCD8nTm3RRgb
JRTT+upuGp+0bxtpWL2eaw9Ss/3X12s1G5swT0n7pf1e2h++UUJZ0q2OnZilZk9aa0bHB+0z4h6j
7phSMzKmkuS+YdTc42sEVy29jUDWc8OuxSVvWBYmbGgQwkMSNHXD6XkSNCj7qj/+vVHf9YoPgBF7
OJ0ZOL3npZ7Te064tAAyXv73Kf971Mg0fSRFljBkTpXUCPJFTW8qg11ZCLgXi1Is58D001zVhGqu
WvFqPYziYZAWrxSmRVR/xw+FYNcPBBrHQlClJr+uhRCcXDCVqNXj399z6zP//h6dNtLCb3zUaHOF
SOE2SpDmyYaMapiqZDSB6rk+07pcs1MJm5p956Oner9D6uI9oNVMGzvmmtHu0zzN48PkNmpG84qk
tpjsHEynXLo8EQQ4CEKSjaSyz4ni8ObrOd0jkMo0Q2o4NpwCWUpCBOjS7RC89ZolGpmT4AeDgxKM
gJCV3rxWOtDUn3TaiDTXYYCoeb+j5U7rYY1PircOWjXtwcljp0bjep6uSrdvUJw8Q5YEauuYV7ZT
kXsjUwZtCXgzd93wTmCsHkY1XJYq7VKqblPPNQOtWdquZm0RKdImH4DqNcsZO7DNuodRx0eOWx9T
NK+1XxXU7vNOH3SdIfzzvdBJfyh7++eBd57Jid1Jx06ICTIhOK/6TYblM+lUlxGR30XYhob4Sfwu
iUSQW1xPb2KuXmh1RioDZ7pIDgPQaubCCJxpJYWo9bDG78w+cHIrabnbZt8CjynPyoILDwXryO5T
rvEi7GoH5ShLWQCGvCba3DktTGaZP4XnstpcaV/aWoYb4HuwS76zqedagQsnSc0YWjNCi7Vm/WrN
SH8ESM225daMh+mcmvlz3Wo9fVpeW5c7Y6cTh07PtXz/56LIDmSxiT8y93xW7O5ED1kAvy1zrgeU
mZD4XXvyRQjsajcdEjwRPzUj591+ag4mTicC0XmS204tvQlvDwM77YzUidMPJ16ag1Ouy2Z5M3Hi
0BwpRKlHVvyeQNTq5VfSvniqffvJgCnPymI+OsDOn5iFwPBVsHQy/pj1XKXORJt/ZO5D2av4K59/
+UBWm8vtq1TJ5Jb7Lt5+at6unmuF+esamfnuWdqXM2zCY53L6/T+kGMEns+u2fYDL3NZY08eH4b7
Bb3r5Hr+TMtrS+0712Nn63QLJ0Bb6KEDgEBUD1uMO9mM020Qu3LwpIjjA4HciUAgNtK+E4FA7kQg
EMidCAQCuROB2GTcKdSzzEAgCi1WpTL9oW4uopkBhg1IDmKWgXA4TGgJVyBTqYFhmHpZvSLM+I46
KdhUaou/YEuQmFKZVGrtTcniy6WDFC+wYUYAKczmhKuuFr/zRveH5WfLreFbTETY96zuKWWYgUwU
BCVuE9MIUK/qtbRwLJORKjwynFTDp1bD57waQoBlGiTSjjQuzzSRaqgviw35GbZ+/ath5s6n9m5L
/6j3fXB9n9PENw18Oz3b+4drRtzN8N1KZMPvSaRP7JXfjxu8WPdUS7Hog4PKT8H1+4rFf1F9Na5U
aO0tk+V+b7JcOpZgdwj6d5Or15TQguJ1MMDQ19YvGW83DZLsBgs+Ja4baLh/4CB0wSk57uLZRYgu
Ka/SSfOeyRMDTVWQOhx9qy9lvG1VvBpP9c7W72kh7RiV4y4kbgdpWRFULQddFwN7G6oqO+8lhHGD
i175mb2qbqjoAHJkHpKUWcikqyg3PryLpHhCiw3QeAsn61P6muhEJWsvNrDyVKprPh6VleOcYkSA
AapyqOgO6nqaVEeyBCi6f3T4B32w4DQZrauiCkkkABfMR+WHYIlSqegBqnEd6GWq7U3JkvULy6SD
9A0MkV8reHW9Ua0P5FmfHaJpnWKKapr8pvXNtnBY07PV+oLzGTzHwnQ3aeQV5U3I5bYMHFSXX039
vuCBwUQVuPMS1SBJwZS1GhLDkWowLap+pkXH9V7gRkmKK5VZLuN9EprV1chiaDYoDCaryp1u6OaG
ZJYz3qdRdAAZ4vcUVaay6iqCB97LDZlzy5zs+zrcsO9HijCZeQsa9xwL9Jjmzs8E9tU5pi35SfDJ
TaLqDup6mstjod8vpY510MNpg/91WHaYSqkrVfdrEFKJvnxcXXcHfESuk6oHqMctqpeptjeFol9Y
Fh3LVNFtiVwvGfqUeh8cGgu9Pw0lKLl4T6VaYCh1Kku3TdOzVfsi3PcjXfsKXPKb4XcQEhJsQAB3
q1tKj2ly/fUq7di8J0NDkAydzKqGl+vjO/t806p+pkXHNSNXI0PaceFuslu7k+wYUuNKyEfgctX3
nfMj0HckYNayUHUAL5KJ8R46MS5adBXhxewUE2PwLFlMNCgv2SSbSdyGMTBNOhOjDlQmNQRHW0M8
6HqEup5mrM1QzHOCORb6NN2/oEkttDB0vUyQ1UnvyVuk95cto15KJdUDJHG30bhF9TLN7R3MH7cI
Ha6+aDry5rAU7XN5DX1KvQ8mSmwreS6egn7wmre/8kXVs1X7ohe6J0yz3y5Opj8y7O+9Grg5Xyvb
yTwuh4QgWK0Dla/BISIGv5JdjRi70DNyXNPPtOi4MvAMJzdWJN7X+znoCXAdvk6GSpbRalXDxJ3e
C2dGoPdGc2g/BPeSlW1kaXJpZIpOL+R+mY4mGXsvvGRNEQySRdYK7PWqQ47E3WupGIngXCvqEvmn
rExuuw1OwPEj36iHA0q+/SXNo985E4G9igR3rpWl15Us0K7/wj/lLfLHpJcv0fiEymUSd3kbjRsE
ukYsQJapvYWy6TgJPz9QF6zrDxPXkEwCZUZzH/SXNiLGhnyCb2gczBs2ua99of5IUKnlCZkoo1/f
OhUPRgASqb1jRFrOpscXY7cnPi2HRECoFnfeGvmfQmr4ruxqBEdCGVZuz/tu08e3CjH6yZZhN6mG
91b4BnwyPZ6elvfQ1ayG+YlKcPbCy+o4iNAVLgwrmnLe/nf00z3FnVm6isG5C2fISBjWhhdVSfSA
oO8tPYrXkBYhWko1vRFmRBljVDHPqqdZCoKzuu7fbvA4P1TV6roAH89f8t6RdMQLuh7ggnMqTe29
rdA3UgrS4SX7JYYIAYn8NfQpzX1QamOxIT7E5ggLVc9W1eMcMatQBhPpZMZEfxcTHPVmFKm6u1rc
GawbvSZU5805v09FRpKSpp85bK6GN55OuDwGWzyz4N3ftqK08baqc6cvHAw+Ky9TqICZbKGrKqoD
+K+wF+iw+J5VV9EXTgb/haS4E1raqUdHF6lJEs7UGasFqqXogVYlwsFdJaxsoe6AR1mm2ehplnJ+
p+r+yWNsisg6Z1D1MkkHkvrtLlDyI/2P6lT6Sdx3OqRSa2/I1S8sgY5fEQk9SnIJkUY29ClJHzQb
cYZLmvsZGKCHUNaTJFXPVtXjJPl36E8j/HdLPJm9OXZS6d3UaxCR7qQhw4tCch30IO0wTQatL6ca
zfsDP+r/uqafmTLruBL6g6EZ4JhTXbQaf7AEkVbKH28MNwk/WydF1XzceflUgnkw+gL8YPhqECN3
ydOOqgPoG4aRNrpqt+oq/iz6Qe/B6Cz0ReKK4rJnYWQQxJ//JS+LU7rtOX0ocXoWxJHL/6oUJ2tX
OsZfKdsfWz3NEqDp/smKfNzHnWqFqXV9fHgnqd+vFxjeR+BBNb6sB9gXud4hK2jtbaNfWAIdbaRv
mmGKsO/rJn1K0gdurQ+ApnWO0WEYHqU8bYKmZ6vqcf7i5w+7QYvz47cCyTMi1Hva46fJbrQF2oAL
9NCzpBNLbU0nZqvCnUkXRHKq0brnpHDwHc+0qPqZmo4rjRNwtS+Qbqj3HliQqzHk9sp7aNrGJ1au
fOjEufWvgxMdFQF27H9l2vnc6x8fve+U3TF6BT+QgyjWB9tuPrmwmixaLy9WJE6V0ZJIViROVeCE
O9mM21/C0mjoA8vg9U/ZrpnSyDjrgvx94Bj+QPHkgdUVsR4ITHMViVOz3IlAIBAIxLrjf9QuaXUo
OxFbHLXLAqhBhkAgdyIQiNVwZ0DXdWPCWX6FdNvyqc4hEIjV7DtNbqmxV3O29+f6FQQ+yEQg1lJ2
3qy7WkO5fsDLupmqXUfVzqSq06iJT9V2o+aHQCAqxZ3RtzTXpZO5frAs62aqdh1VO5O6nUMFqu1G
1d4hAoGoGHfGtRenJb+Y46fqZqp2HVU7k7qdQwWa7cYxfCcIgajsvlNHE2f33mFQ/v4F/+cr4x8N
Dd5/KPTe+4JCBm4D08cG9gL0D2b5IRCICshOHb3Xh20+RUNV4VS7jqqdSattQwV2fggEohLcGQ4r
euSD2U9J2ndBSrPrqNqZtNo2VGDnh0AgKiQ78yyCb2OXNLuOqp1Js51DDVZ7hwgEolygjgpiiyNc
u8/q8U0+BAK5E4FAIHciEMidCAQCuROBQO5EIBC1gzpsAgSiIIwH+o0oOxEIhI3sFHnlj2h5R0FU
PoykXtRAce2/lpRVLnWZSSic1BKT6tzwJv+S6ChYYVHPmbeQbUdlvho5I0vLz772Yk7OigfvoLly
KNRdWsOpOVnbQbSpp+lGowh4EfCll1Vzp8jLDcrbdLvKsaLWX/rdWjKntVwAy5gugqyYPJgHWsmT
RMEK89Zg3SWWUCPeMR35ai/aUkH/l8Kc2RmYKsJnt4NoQ4+Y4+QV9kRUZt9JupP2qtYffE4oOB9S
lWbX8mOWO5+oFeZLIYovOGXkJHZElljyEF91/xSmTiXIQlcOkWINC81w1jUf/jknRTEMrh13ylMd
n3cw88bUuO4Nr63Wio/T3Jhlr8d5Z0VZfHin3JSz1C1Oh32+ub56/5TLIGKRXYSd2Odzmbd2vxer
8lAJ79mu9xu5ddZ5zlgF8UVmwJzdacXB53Ssc+nH5xdqZVOdZzrKybJgy9Ctg2ge2upmoiKNacpZ
oULe8YnlTaQV6mC+tuXnRtp35r1Zg2VTCXugrL0k72RI2MbkVzfOCq4lHK4HLRXjSyerwJGQpclM
WZfHZ7yDVUJxOpExK8advIknRdNNjU1+omOKxNK2dmtPZQXIsK99/jYRV3ckY8qVX6NeQuSDO6sf
+NxDt5ppZO0QkOeLDZR8McVVF+7Y35ZKkbdNXApZ9rV30CbrDJUiPKyt+KmQPIyUHYsyduiSxroN
5Nd+t68WoV5EvoQyrTENnlgF1fmSlkKltSWNuBVrTBsq1M1n+RnkjVFg4qlIi9cMGqtWMn4bAbGa
Da/D4Jp+sILfRkBsfPasSlLcdyIQDjaShYNXkbamIUwGM4G76zws19i03h+CxZUtYosj78pWOvnB
WW75UvOMcitfmz11buZCMojciUBUiTtbl5bJv+m8SVo9Xvexfd71XNkK9SwzEIjqRCsvFbYYH44e
CkBWYJCDaD3DHJZACsuAJuZxgMeG1Pi3MAP1UTmuL7iRu89PKtsSYBhOqj4dZEZn7d/2pP5SgJVt
w9HVpI+5ZQga2SaAw0lH+UuHGaZe6X+eZbkWCCudSvs7rI+RjGShxzD6avIDiFJylAzCG8a6q5B8
vJ6rc78+fvb8xfzMCVMX3zp7XdzN+hv46FqS4+F054747OVf3vQXS+ptB8Tky76dMS3CWcOpBAqn
zqf+ca/ghdlUeveJiVgM7oicWJ78rSdonMnuc+cf6PmiROIGbv/pIxuVN6X6PlJZt9T4evTt5arT
QWbEXojZhVP/+n1Hn+6Zltkn+N7p2XP/KLkaFpakVxzuLF3C0+P3u4gr+b5/v2JxaSkWi/39C6ck
2t+KgPnygWl2/2zKRE+ry0SPtG2fdvM92ZXeHX2NjIpYhz3JtYEOSpuUbq5zX/X7S9+fv7yQbFan
s8LXZJyZFL9a72F9gdjn12R8m2TnvbAE3OAilYt0smvycVGGvpifYZkGYGWnar9TQVfqGKRBkE2O
bVeOBZ70ZuDXWCV0e4gLCoMLdA4Y7dywkvNmebhCPD01Cp7q0wFSKg/zUv8VODANdH5NDYnedAJW
ppahmXVWQhpGu4HO1s0Rbiolj0Dh/cMWoxu/CeOjqoE5lZ73mGcsw9qrRCNdCd6a719puKmBY8X4
YvzcxX+TLe6R30wJ1+mVC2+NX+XyspnGIWntuNMN3TrfUaz8pC+cll/Mbxw4FtjTmKJOxX6nghS8
C+4EgXAvGRFJJkC2zdKdQmpcCfXBa1pOo7BxzR5F1Q9X+I6MzNUAHV/PY6JG8fdCcggon37U7Wf9
Argn3UJ63FkJGQgG4Q7Ztfy7gbvl3oTO/b4pc5QTcpSMmZ5bL5hpPKe56n6iTBYLSj61yZfJpoDv
Jvbt2NkLF8ntzKp+ly7OTlwX9/geawwKa8Gd8yPQdyRgWkdP+EAxS78HusdgkTpV+50KyLRMeJDb
JfeXK17fey1wgZ5OtkPe6wCEwLTb3LjcGVen/wu/s/9z1aej5Xn7vlf93xw5dCRCZedoaCaw7xrw
tXOdTBfT5KQEavCc9m1olO0jvQnC4q7jlij9Cheb2uUz5iOFuHbT+qn30ZiRhr7eh2q2a7+bcWXG
Kjp5tK58PgPb1oI7vRfOjEDvjaadzF74mXK8I8+Y6t7kz1fGIaRPtgB/GW1IRVyQOOGVlzyz6Q8v
TqcaKCcPgz6QguDa8Ed7wQ/DN6tPxeIDBf2v3v/QKyH1GD4pr1hmU+PJiYXE7U7yjhisB6O3ygvY
/9j/3b2WKMPyHwd9mfihcklN3VoLrWYP7yfm4qk3M62dV3/kimZQF6vl/lrbdnZ0ZS6m4/OCdy24
E4KzF14m8jCiSTpBUIPdiu1O2t6K/U4FLsJ/3riUyLi1e4Bddd79U3QvwsA79aMw2BSogSlm75Gw
rYq+6r8k7zvTFlbrZIMh75POxoLW4xoTnjG/hy2fvA7IURw0wz6TBdgan5iD7xPjz0kr9Q3tV23v
A2UvOVPKdXtb07bdmaXFxKxQ6UcTJu70hYPBZ0l3uGCyhXq0v0qWs7IEZOBMF1nCRkDQ7HeqmwvS
/RzbGuznwH93yy753AiSIoxM0lw55k+FoGLJc9sGOB0oDO7u1i5gq0+Halo1n79b3nd65UM9Fjr/
g+5AUyzscravYKCrC74iJ+agi5O3MvfBqLWIiDwSGMh5QmLxMCzAckzrq7XQak4E6ezcQiqSefWl
q5krPkh9tCVv3mvLFVdd27WYSS265qbW5pGhiTsvn0owD0ZfADFyl8JLng/8/Bfw+PBOmDj9cOKl
OfBHdmr2OxX8Lfgh4J5LfFyAwHfm33tigiyCPV5g2+nB39Q/P789QfIjWNrw382t/85c9+n5mifz
xVNNA6dm6SnC6Z6BbrIDbXFPQU+Ac5J4ujuRiPbIrrmXEk1RUT5YyBp1E9FDiRN2O7Uh+1bzzr3/
9MRG2r4cOBhflL7yjq6mj1zZkj9ay/ar2jt3L0sL80LbWj7KX9W7QsIOxtmAbUpOBgGxcREu8kmd
yc7kapJXt275aBO4NmlFWplRXuKT0Txzhdvr+dG+9VoJru5NvuDigqN4vm98Akf4RgabUZ9y5lta
PHeg4JLZldqA3Kny6LYrlqWMBC7WVfcv7N71PejA92wRW3xdgPqdCAQCuROBQO5EIBDInQgEcicC
gUDuRCAQpXGnaPprdTmEmJ2mhBzF3FCxTDIQCJSdObA1ILCa5AgEcmcOU4mi+uVy6jI7yYXynB4g
gvkOjPiU4cScHLPTalmAmq0RAfQQ3QOB2EKwfTtdMWVltuJpOBW7u1kBuu0rXrOpw+fLMSetxUSW
NTs9REQ7c4itzp2is0Wn2RKSjcEdiyl0O7PoWSZC+ZxQHpe6CESuhUB1fVmcYUWH+0teLGM3Kq5q
/4pAbOKVLTiw2cgXuCvGe8Usx+VGQCmK2IJwFxdfeQVZHvGZJS1tjbuKphSiXe5iTgiKTwTKTjCM
LlIrnvr2ULc1SV35rHnm2po2R9cs+FKWVe1Kms1LKu6sCJvDCiQCUSrK0u9clSnH7Gh4FouoKmpY
v7Pk7/2IRXeByG4IRHW4k69ADEs85GUEwh74FjwCgdyJQCCQOxEI5E4EArGWMJ0KaWol1gjac4+S
Tm/ML7ZrybNyMF58tyvVEswbFyVItEthimJOgyfIiM3AnYX0QFY5xsUCXMLbZS+aCzYrwSgXuzRG
FEsaHtkTsZlWtqJJyVJV5sxS9TRCwV4J1JqXqCqFGhqiiipoXt7PehcQuwmx1WWnrbjiNbVNs9Il
WDUuc/U1s/LiLWqb9L/sxdvJSz6bH/OtiAssi62yGYUnYvNwZxGpxVtHvmjRZ3HICLydpOQLL4rF
LKbkHYhVfHMesdm4UxVIzt88F/PzgwM1k8KyTX8NvrDOt63QtNePQSA2MHcar9g5XBTy1pVsXinJ
O+Bx3rkULzMNArGxV7aiw0cRvMhnC0CxoGw0dq05wYXKE8tgQNxvIjYfdxqKnJYnF3k1OsGqBGpZ
TVoSmTREab6i8lBSzMtm8smRlZgChzxqlJw0yKSIjYqNZ7+zVG5D7kQUBNrvrCBKPOlB5kRsWGzA
92z5NYyNQCB3IhAI5E4EArkTgUAgdyIQyJ0IBAK5E4FAIHciEMidCAQCuROBQO5EIBDInQgEArkT
gUDuRCAQyJ0IBHInAoFA7kQgkDsRCARyJwKBKIM7A2HVITCKq8XPMp+WZFfQx3DhcFZqxaPpFsZv
eOREyoegj8SVYSovL4YCkJUzF8TeQ2wd7pT8vZqzvV+5xpcbEq/ST/PE9yfOD9p/vWwhdfFc6SUL
t7EwODh4DE6aysuLI73ZPsxtAnYfYstw5826qzWkOhZTU5chLfNCP9wcpJKRD7BJiPoZrz+pxGH7
4bYgNDBsg54+wzLkhnjw4SAcZjUxq6RnOcpWnaMemUf5oRdM5YXDQY5tbGJvIYLxMCvnGA4f5Xw8
yUIWnEm57FaOYQISeEY7sfsQW4Y7o29prksnDd8uGodwqCo4V7jQZ+DGmfTCPvVzdyk5qGlPgNvT
qCZpHDgWIDd1Ekl2BL5m/aL1sr/vKSqpYVTm0f3+vZbyluZDPSvx1AI0nvEfozn+cf3+ZEop3ucn
ZV/um2zsbSSpJew+xJbhznizvsQ1vhnbkgDOkiI2DU9C8vThBlg2+SZhbBz2qDd7oHsMFgkjC1Lk
XmHZWuLEGNyrcCeRj0JyJGYt77iX/pYJ0481yJwPsSlYUQPFKVJ2CD629IMFmgMCsZnhsbBeB8Tk
S4N/QXVBy+X+B57QgsivAz4FHdfEjn/h6cCV18aUWPLfums+9UjH8DKNETsv37y17O+9d980+V1M
WdI/0vGmzLB115C039r7+qPm8jrgAeV3bcxzzae+1TGxohaoJKfO2fEdbWdiSbkE7D/EqtER2xCy
U0fv9WFlnwfRy3DsoE2MQ/DWa9mnPIKemVu+kS+pyPhwCuT9JQyTGIpgFsBF96by/YwsYk3lZedo
V7Y4eezW0QTgmRBiK61stYMZ+ShV3ucR1w2uCc4+YarLcuuDrk5g1BsGznQRn2chVBf0hsiVwAUt
HTSwuQseVSIR/BE1s6SWB9k5noER7S5icCN32+wfUAb3Yvchthh3Wllk/0fDdg8wZyPt1mVlrDvR
c3pe21qefjjx0hzskhnorwA+JPt9MxJXuMmdONkHlLdI+BP5WSx2OnHo9Jx254/s1Jzzp9oDJ+tJ
6qex+xCbGuttgyysy0ihzTe3mpwaFyfxfQREBYbkIHKnvuhNa86hDyRXk5PvG5/AkYVA7kQgkDtr
b9+JQCCQOxEIBHInAoHciUAgVoU6bALEFoLxEK8RZScCgaiQ7BR55Y9oec4iAvDGRQ3U7tYEliKM
kgyPYmUXSMqvjpoc/5zgAkVlB1HVHN4pWVqviLxthYG3himdSbN3XuecahjVhOzi7SpqSa9XTQR8
cLdq7hR5ueV5m0GhcqzIqyNKv1sb5rQr11Qm72Qc2yUti+p8FRbtgwsUlROkDm5nZIlZVyv47DAR
tJm2FObMbWzRWoJxb1dR840pG15ETqvQvpN0J211rT/4nFBrd62B5BSdiJAC4LOd/Kqp4fP45xDL
2zrzUmEZy2W3ii7GK8YGfHmdk03R+slMZ2S5c+P/sKx2qN6pEF9AzPBG7daKcL54P/COu4xfK2qK
cpVYwmrVQVy+IHsobcLbcdHqljjZxfElcMu6jmxnhc3lxq/hd4XqrCPFWAXxRcRVzu50zVrdEOKq
y8k6UITsLbTIlzDFlsxtvGkw5padk4dY6cbMN5eK8v8y56jVkWRZIyMqsO8sYaWwbk2esxXinY0N
uy20MljLHm4Fxpl1w2VXthGUSwW/WpbhCy2YnfG+vawzJyxJGiJLVpo7+ew9f0Um0dqAcQxTffCr
EU+is1SiMaeJ5bGTfhbteGu8BhJ4a8Od1Yy8mCs9a6x9xXKi6ENtbQ8dCkcUS8zKlol4u9WD6Cxa
GdNZufmIyJwVlp3mrjGWX6KypOEtCxt+7Tf9ahHqReSzPEpKaluHMre/hYILU5lDVsUa05qDZTmq
rKRLy8dosQK8a1ebnGYQ1/10qDAaNxR3on4noiIr1MLBtSxBUb8TsQnYsypJcd+JQDjY8BYOXkXa
9cNkMFPP1rl9vgY+iitbBKImILxTEgMr6RnibJ5RvJrd3oXmZ94dxO8KIRDV4svdj16+T1qZyRd+
5bLvGfbdtfl5R9PKVqhnmYGALvDDmgVPPYJsQ9MaGOQgWs8whyWQFEucTczjAI8NqfFvYQbqo3Jc
34b+tqWfVLYlwDCcVH06ACTWztSppFlCzbLB2sg2ARx29vFD6TDD1NP+J7VlAxIYdlVNHzVW84/W
D9B+19MYfnI6hRw1n7Bjm64VhXS0sZ69xvXGf7/jwlRe5oS3p8/1XOdy+wJNyZpb7JrsqOyIz17+
5U1/saTeqpZN9u3UzUycNZxKoHDqfOof9wpemE2ld5+YiMXgjsiJ5cnfekJZ43efO/9AzxclEjdw
+08f2ai8KdX3kcq6pcbXo28vV50OMiP2go3hD7X9Qdq2Twv+huxyNSwsSa843Fm6hKfH75e/sp9Z
SjT3TEtqHrS/1eWfnv8TBx54mvS7kUbxeyYzK1vNeaLt1OuEHDWfWAesr60S4Vusx9P76nc9F+Nv
00WsOj3lvybj87NLX9296OOOP+GpRdl5LywBN7ioWdoEaPJxUYYaOKH2OKkNTYnMhpwqG6ErdQzS
IIyRP9uVY4EnvRn4NVYJ3R7igsLgAp0DNrCtzZvp0Iunp0bBU306QErZhqrtb7LBOkltoq5MLUMz
66yENIx2Kwbnkmnv67KJOd2uqkGF5uBkO3NpUxrFb5SajYMVxRCHls86zmFDjRm2zjUbOzf5c4AZ
2apes/PrK0vnzl7H1rHc4aBQY9zphm6d7yhWftIXpnY7FXuc1IZm43PpuGJ/E2TLne+CO2UDJxnC
2EkmQJYP0p1CalwJ9YFuCGkj29qMqmoNviMjczVAx9f9tqFa+xs2WLdTm6juSbeQHndWQgaCQbhD
vTkjm6ox23FVqdDyv0OOnLGmoX4qOQnGL+j5rAtfBhv9rCd+3cTsxSmQF7Jl/6YuXvj8mKvO5/8G
L9UMd86PQN+RgGntPeEDxR68Zo+TYMHd0ABPqhHItEx4kNtF+ghc8frea4EL9HSyHfJeByAEpt3m
xuVO1fwLXPid/Z+rPh0tz+eZ1JX2N2ywRhWbqL52rpPpYpqclEAFpdq3yUPgt9hV1aho1idcys/m
NJqfjMhwYN/VWj7rg/OZis4DZOb5kxqSnd4LZ0ag90bDI7gXfqYc7+hzIvB/vjIOIb0CAH8ZbUhF
XJA44R0ly5zZ9IcXp1MNlJOHDbNhwfWaQNcQwQ/DN6tPxeID9v5q+xu4STnCm02NJycWErc7yTti
MNdkU+hlAZoC+SMP0ynBnEb3k8lJ7R0jAlTNZ13g5eYTqeX6ro6dbS3qQrXMX+sVO5u66pcXk/Oi
t2a4E4KzF14m8jCiSTrdIqdqj5M2O7xp7GJchP+8cSmRcWv3ALvqvPun6FaDgXfqu3TYFKiBKWbv
EVtTp7n06TZRO9lgyPtksXzlY1W33uNSBzwkZttVtZ68ejQbrUJUH0TUz0yEms86wivMJhaXU6+2
X+39dXWh2uz82rf9qmub3liSEi6hJsxPms5sfe+be/CnL1yQvFeP/N8dspXqew++8Ibr/DUvPeLf
sau/bSp1gTi9V/9ZaAjUQzjfzg8/ynmCvr0zSf8nzj62/ZJ8IjDnmXzrMZk9G6/+vX/4Vt/b8pnt
F3ddTG9cppQry9315l+3XUpVnY5YLNYBNo/PjfaXY4U7YnpEl3/h/SeZYkczJDoEdtz/N22fPUYS
80vxJxVPtTC1aDDy9++4/6vb33CRy7fb7nk+TA1IU7+3U+SG85zbtnsqpeYD631m6zmaSi/PJb/d
WB/4jde1x0kFry1/9KavNX1+WUolv1U7I88kOy+fSjAPRl8AMXKXMnF4PvDzX8Djwzs1e5yyDU3/
yNyH9BR/S/YUAfdc4uMCBL4z/94TE2QR7PEC205Zfuqfn9+eIPnRQ4KN/t3c+u/Mdev2SWsQWvvn
oMU9BT0Bzkke092JRLSHHveFbi72jPJ4NBHvXoIZOU2fvPnR/OiTxXlPe+PpmJN81nIvIswlFiOZ
d7R/accVeSM1X9Gys+PVzPIT8bnpmjPXvKp3hYQdjLMB25REW5sbGmEo/LrbZGdyNcnXHsLu5Qfv
W7lCffKrvMzXWse4frTPu2nf5AsuLjiKh7Y2NzjYDBTcmtQ/d6BAKAOuVG3UI3rzsvQbP4G6Ope3
bkqbOvA9WwSiVtcFqN+JQCCQOxEI5E4EAoHciUAgdyIQCOROBAJRGneKpr9Wl0OI2WlKyFHMDa3E
x5kRCJSdFA6+UV5acgQCuTOHqURR/Yw3dZmd5EJ5Tg8QwXwHRnzKcGJOjtlptSxAzdaIAHqI7oFA
bCHYvp2uGSw2GbzmTRcRICvAsEqt2dTh8+WYkzbbjF9uqWtsaRuB2AjcKTpbdJotIeWyDG8xhW5n
Fj3LRCifE8rjUheByLUQqK4vizOs6HB/aceeRVep4qr2rwjEJl7Zmm2NOZKmpUk5s2lQhxFQiiK2
INzFxVdeQZZHfGZJS1vjrqIphWiXu5gTguITgbITDGuQ1Iqnvj3UzTVSVz5rniprilmBeo5g2IdX
7UqazUsq7qwI62ItFIGoOZSl37kqU47Z0fAsFlFV1LB+Z8nf+xGL7gKR3RCI6nAnX4EYlnjIywiE
PfAteAQCuROBQCB3IhDInQgEYi1hOhXS1EqsEbTnHiWd3phfbNeSZ+VgvPhuW6rx/FR9UGpEUV+0
z6HHkgZ41QNPkBGbgTsL6YGscoyLBbiEt8ne0Emx6rJoPoXTaC8Mm/ViEIjNsbIVTUqWqjJnlqqn
EQr2SqDWvERVKdTQEFVUQR3yPl/Ge7yAj2oQm0l2Zgkhs+jJUvXMklS5+ppZefEWtU36X/bKXc3a
L1j5/FLcPk3WW4bIpohNw51Zq85Cflm6nI7lFe9c1mmLYguT6i8s8fmyz02DQGwG7lQFkvM3z0Vb
Z+69WMae1tDEFh3otVlD8UwIsem4k7dKoFJEYY5mJl9MFBdd2VY8DQKxsVe2okOxw4t8tgAUC8pG
Y9eaE1yovHzE8AUio9xEbD7uNBQ5LU8u8mp0glUJ1KJtbUlk0hCl+ap7Q5unl2pM+eTISkyBQ558
aZBJERsVG89+Z6nchtyJKAi031lB8CIyJ2JrYAO+Z8uvYWwEArkTgUAgdyIQyJ0IBAK5E4FA7kQg
EMidCAQCuROBQO5EIBDInQgEcicCgUDuRCAQyJ0IBHInAoFA7kQgkDsRCARyJwKxHhBaMgGP19cY
FGqIKBdqJyO2NsKDQueStDTdPKPcb/d6L3mROxGIqmPy1+Ket3N8W3yeY+8O1tLKNkyh0+c3BdBL
0AdSPcNmBIgqMRvZJoBMUo3PMcxhSY7r21QM3+pnmHoJ4KiP8bVUnw7SA0wgag3yk/6RDpPgKAj1
LJORZM9o/YDcH7SPDicdFaHmIXdmgGEDkpaHMjaU9Z+ev0ToCbTKDlYfM5b4chJJuZiGVU0tZo/W
sx7fxHQuc8L0ubPXtTKfrvYy18PpzlisAwZj2t2+nbqzA2SncOE/U/wNR3+w/5OuH26/9RuxGLga
FpakgEsZPPPe83+2bUYicf2pS49sHu5cWTl7tHtGSiZfefuvl6Wq07Gtd/bSTV9YMvNUfR/pH94l
PD1+v+vLB6bZ/bMp4v3EgQeehtkU7aNXnBWh5kFcmaVEc8+0RPJ4JkNzIyODRjHyb1g++6Ubrxkl
k3YvaCPFiB+LxS5feUpK746+RgZKrEOPUiuQmj2Ze7/rnVqgd83q9GW5LiRedP/JNl8g9vmqDWeb
U6HDLNsADJn/QOJYhtPke+eoBxbhwBj8JizDg3TATC1Ds08JTfb7gtxgQnYe29+1iWTnYqrtNZCg
ZZhrSy1Un44lmOZI+5twM50e0zDaDRzpm/FR4ibgoHuMuGgfsc6KUPOQezPtfZ2UQvIYhZQ5ipF/
ItV2JbxAhrkp3BxfuBzxw5Xgrb0ejSYbfdvjsXMrADPNMisWuk6dj13VygWGhBrhzsYz/mN7GkkP
DEKDkEr0aUNSglFwAaHyBPwFfJj1C+CedAvpcS30dS2Dd1k7dOOjk7TS0p1+JjBTfTpSMDQE/8cy
2ObkvxkIBuEO0jfkkpE97lBc5j4qBjUPBWdIZ9M8LDDyB/D9l13nAb5u7IAs8TtC7BSswMLd1W41
6/6g6TH2HYsTk78i7hmnv+kL565z1dU3ttYAd6ZgrEHlr+TVDfeQFtb4L0hmwl3PEOfnI1/z77sa
fO1cJ/N9pkkODYHeLy7r3L7hMbRAhEJodGau96Hq0yGyR44M95m9416l/QmehH6FywhGFRftoy6l
j4pBzUPp+kPg1/Iwod/kc+HM6DXQ8rxJqpjiC3siE8Qdaeircqtlz0CfzzSXxygZV6YGuJPMoHtV
/mq6/gv/pHQIZTqAN29N/GGEDIiUd4yssWZT48mJTydul0MjoPdSEDKbiTlbB/rPyB+4Tibhm9Wn
45rUK8f6b8oNjShdN6z1lOaifbSg9FExRAzmmmwKvSyYctNg9gmOkxl78QH7UC7DBuXl79St1W21
LEzNxdOprmt3fJAuXB3+Wrc3dWXSidnpWth3giDAQepYgI+/ZuJaAYKfSS1kvNo9Wf6wwZCXzrZe
2K0nt3boBocw7z42q45cV/XpSMv7TsmuH4Uo+TMgdx4l0yO76HpY76PiY4EkoQNC6oCHRDUPvdLy
yeuAxYdg75GwfEKhHjEaoa2GhZ5aGw1eYT4ZebXDd6W6cG0udG3dWb/7UsolVOfpiunMVj2crd9x
/4GhaOr8NS898nvCn/51m3bixl11+yN+12JkfDrJefh7d0+R1e/3/QvvP8nIgrYx9PLFB2++JJ/Z
fnHXpLR5uLP9+Qb5FCSw4/77dv/R81Wng93593e9cH7JEiT3j3/H/d9uu+f5Szt29be9nQp3xIjH
V7e/QTjDpfdRMZA6/k3bZ4+RxPxSXOZnmsfbKbWIWCwGRv73/Bv/2PapVIye9APxMOLLN56rhx8h
Y8YdvOmFSymovTPbo4vScvKpej+bBO1xU/Y10PD1V4SHpdRC9Z5A5MrO2OnEodNz8PjwTuiL/Lqx
qyB7Tvixx/8wWfG86Jlv7Cbt3eKegp4A5e+pf1re3nh6VnYuwd9uItn5v0LvkYXG/EuJxmhf9emY
u25g4NSLucEz3YkEoW8ieihxgh7DHI8m4t1Llj4qhmk5jx569hC6WS6M5mE51DHyv8MzH++eMzbF
eplK/GV6DlHvnXv/6Yla7dqgGE+t1Le3tObuRFt3tL86lfqMUOUXEpy/KyS0+eYcRWxIXwgCYlMh
DIUNdU12JleTvLp1G5SuTC1J8qwiv8zX4mHqpmrkQZCHcxrzkRf+bslhlg/icN5kuPCmp+Da+PEf
Hy0Qyrz5Vg0f43fEPElpeeaRh/7TB8Hg4gqkFz01Qhq+Z4vY6usCtN+JQCCQOxEI5E4EAoHciUAg
dyIQVYe47gl/WLuUInciELWKOjNP88Zfq8vppMDnpCHzBG9kJfLyvGEfRZ1T+NyC5VsxJ5WJTD2h
fb56zWQPU96FqNEvfBntgEBUnDtXDd6OX82Dm6eDPV8UlSvsJH8Og4iWIBuWNhctmjx4c7y81BgX
kUfmRNQUdypShg5OZQjzulMWJ4owUwNMoka+E/X4Gscobk0K5QhBPpc5RAsptLAccVrCqj83sp6b
aDOjAG83zyDWaWe5/htPscYK5AtzpyFlNAFkFScmyaQJGIMTxRye402LXlFbqNovRnkbdhUNBtcT
8Xmkqm2+1ls5L4M5c6nJZlgUnRUGX2x3VOaQX++E61BgnTOe5q3ju1BT87ZrQd56LYUB9OL4gpMR
X7zn81HF2+ydKZPKKwPRXsAiEOu7stXOTsy7OmfSWaxuLfjKZ8WbN7QoPxG1s+/ki4973jl72Ixt
61qSdybyRQdFlcWshVKVtMNFINaeO6HggxXRfsvHmzZ2ZqfIF+btYoJJLEFClifj+MrtKRDVWgat
e8J1KLAu305PWdPxxkND1alsxcAUAJY7/clmdkB+5st+DmnOSC2u0K6Uz79dtcwNJo/8zGfUErRT
Zx73nesJsexxX96UWnZ5ZZ8mOS+wLP1OcY2O3crKpdTSRHy/oKaZky+fzfj1LE9cBVM7LbDkN/lE
gvVgTufrBHFNmB6xwVa269yx4nosiOsqnzm/zt3El54tciiy9UYoDt+CR9Ti4hYrWJbsRCDWatCW
fT6zWVdDyJ2IGlubli46NxhrOq8grmwRuK6t1QrWWdYHNhORroTFl0ZA9tvp2U8NTWoidqVm63xa
lDWL6nMa77aj/teGW96u7zqVX+9lcSkVrLOsD/IO5VWO8UKvqhbWzTTrtRjvORTR5zTpcSN7bszl
7folXe93jEpJZreyFUVRv4jqW/Gi5i1qusxKKGSFqGmteZEQc6CWr+iM90V+nd8eQSBqA3X2Q1rX
2eR1BWrR8hacRVLlKIFm5cVbtEDpf7OWZaElru1nTIql0d5cNyl/IxCbgjuLSGGLXrVFl9O5jLNl
uGIKKryVKfG1AsRW5E6x1O2yaOvMvRdXsfzkrd8nwvUsYmtyp/HFAIfj3PodETGvlCxHfVMsQ59T
xHfdNwao0exSjAy1XF9K7KEB37y1vMFKkUKiD7uP99Nkw17/FCFtYenTD1fYsqA776h39HI5bzkl
tReQNuJTtGM/nqKodLaWb5dG9kHG3BAYJCglfqKk3AdOzGcVVzlSBgfT3EEl2cW6BYDWuO/iw03H
15w7eUULRb3ojMFblFPMdyY3n6XAYklkZKzkqxzgUq0X0ZYE0SafvCopOWlwnbtR0OJj2SDcIoF0
Cwgc6xcUUUZ+4UYfDDGMr0UVhtpwjXIs6VbBr8RtYuUfmyT+AcYfJT68T07ff0TLR82DuLT8lfi5
4pbz+njwRUHygRTwBiSDFJJnkGU4I5W4olyDsTRA0icEvf4PrSV38rrs0S+8fvqi3psElH42Y4Qo
Yss4H9KDeHPGekRN+tmJPzWNpbhCK2QzfXhktJEQ/2lq9jaIXAFXjMBTvpTvGiPIcwEG6tM/jSt3
/1WzBX2Tb4JwyTVsyvcUuXt2EmBlcrYJ4IbZ9Iws0eAClZS6MCR5iEoeWv5K/Bx8QJD8C8DMw4ss
ND8jMWaj9Rcg4U8L+qgSmjQjvGfIgvYj48QxNb8uK9saBupzbqaNZ1iWTIsHgBuFY2mQvPDsGIz2
GhFGg+BNHX33oiJjM9Oq976xNuLVS+I+S+6uCwJMBLkQgM8LXIr4jAWt5XiPHE0qeWj5K/FzSEly
IITg7d+GZ72w2A1ji0YEkmedlFSzIdG3p15UkjG/PQfwZHANmgdtXyOqyJyKcJNapZW+QaEtRZaN
sheTphfyky9Sk+SaaJPj+QNTagrlYo1L48uLUwmMWKq/mofqYUqTTYrQMcvtHxTue8K3SL3YlJmU
6I0rEPeaz5fINZg8TziTnZTZU6rssRC+BY+oOhpXnidLwqC36csAEQEEl8IomtxLXDzWoUjM94SV
s1U5FpjjaogMDg5KWbkLSh7cXWCfxoKrXM0/I6Q83phUooKFlL3JSX99dhKBrpQXO8mfyf8GyJ2I
zYWPzbxb3t95ux8CeJSDXY8SzggK7WroPUPBkHL+Ip+qKjLr0V2TPiWuVVgtShDkLOyq5EPymDyh
pFTyz4eVX43K+1a+Z4hk9ip0sQDDQzopXDJow9niCmHli8kkTHZ+DrkTscnQt61NHoeXIqPE3cws
9gEEEtu1M5fvvp9tnMtK8QcLHaIS1/oURGxkkxbhpuZj5KHmnw+BuygpPxm+DmDpFiY9AzAXbtNI
CXzIm5jNTfQCL0DbbND7MfYg7jsRiK2Byuh3lnYwqr0QX/aXYje4UVBzYnylCeGIO9dQvzMH/GrM
k2xwo6CWxGgeFFHavtO5fqcx7nXNTTErtvpWoP42kKi9IWTR+bQ6LTmK1tJ0vTA9Dk1Z3CiotYam
mpQ3BRWILIrFjIIiRyJKlJ22M70T/U4wmfEUzUvX7HAAPQpYdT5zndkqoZClEFp7RkFN0YsZBeUB
GRVRFnfmHYLZfnbv1tntuiBbKbRwSXweBsifaGMZBbUQgeZBEaVxpxP9zop9LKmAbqhTWtYIa2YU
1H4BgEA44U5H+p2VOmzkHUlqvsgXTHJXoDVtFNRcDTQPiihxZVt0Qjc9e7Dygv0oFfkCIlLMs+Ez
PsIn8tl7PDQKitiS3JllwlLk7dayVmue6pNLk7FN23DItceZayDUtCfLpmVzGAXN+ioamgdF5EPF
3xWyHaM1IzXQKChiA+H/AzbY6TR4BVgwAAAAAElFTkSuQmCC
</FILE>
</FIGURE>
</FIGURES>
<FEEDBACK/>
<APPENDICES/>
<EXTENSIONS/>
</COCHRANE_REVIEW>
