# Supplementary material for: Therapeutic interventions for osteoarthritis of the wrist: a systematic review and meta-analysis
Source: F1000Res. 2018 Dec 10;7:1484. Originally published 2018 Sep 18. [Version 2] doi: 10.12688/f1000research.16218.2 (PMC6281017; doi:10.12688/f1000research.16218.2)
Supplement: Supplementary file 2 [file f1000research-7-19026-s0001.tgz]

Archive with 1 entries (1 files):
- 85da5bf4-d4ce-48ad-be55-8f9d12ba040d_supp_1_wrist_osteoarthritis_search_strategies.pdf
