# Supplementary material for: Therapeutic interventions for osteoarthritis of the wrist: a systematic review and meta-analysis
Source: F1000Res. 2018 Dec 10;7:1484. Originally published 2018 Sep 18. [Version 2] doi: 10.12688/f1000research.16218.2 (PMC6281017; doi:10.12688/f1000research.16218.2)
Supplement: Supplementary file 6 [file f1000research-7-19026-s0005.tgz]

Archive with 1 entries (1 files):
- 49bcdb25-e81e-4ffa-968e-ae4529547f78_supp_5_Forest_plot.png
