# Supplementary material for: Therapeutic interventions for osteoarthritis of the wrist: a systematic review and meta-analysis
Source: F1000Res. 2018 Dec 10;7:1484. Originally published 2018 Sep 18. [Version 2] doi: 10.12688/f1000research.16218.2 (PMC6281017; doi:10.12688/f1000research.16218.2)
Supplement: Supplementary file 7 [file f1000research-7-19026-s0006.tgz]

Archive with 1 entries (1 files):
- 25ddda9e-7c73-422a-ae11-48257f9633e7_supp_6_Forest_plot.png
